# Supplementary material for: Long-read genome assemblies for the study of chromosome expansion: Drosophila kikkawai, Drosophila takahashii, Drosophila bipectinata, and Drosophila ananassae
Source: G3 (Bethesda). 2023 Aug 23;13(10):jkad191. doi: 10.1093/g3journal/jkad191 (PMC10542312; doi:10.1093/g3journal/jkad191)
Supplement: jkad191_Supplementary_Data [file jkad191_supplementary_data.zip]

Archive with 9 entries (9 files):
- File_S1_G3-2023-404296.docx
- File_S2_G3-2023-404296.xlsx
- Supplemental_Figures_G3-2023-404296.pdf
- Table_S1_G3-2023-404296.docx
- Table_S2_G3-2023-404296.docx
- Table_S3_G3-2023-404296.xlsx
- Table_S4_G3-2023-404296.xlsx
- Table_S5_G3-2023-404296.xlsx
- Table_S6_G3-2023-404296.xlsx
