# Supplementary material for: Long-read genome assemblies for the study of chromosome expansion: Drosophila kikkawai, Drosophila takahashii, Drosophila bipectinata, and Drosophila ananassae
Source: G3 (Bethesda). 2023 Aug 23;13(10):jkad191. doi: 10.1093/g3journal/jkad191 (PMC10542312; doi:10.1093/g3journal/jkad191)
Supplement: jkad191_Supplementary_Data [file jkad191_supplementary_data.zip › File_S2_G3-2023-404296.xlsx]

## Sheet: F_statistics
Status	Species Order	Species	UCSC Database	# F Scaffolds	# F Element Genes	Total F Scaffold Size (nt)	Comment
OK	1	Drosophila melanogaster	DmelRefSeq1	1	80	1348131
OK	2	Drosophila mauritiana	DmauRefSeq1	1	79	1160600
OK	3	Drosophila sechellia	DsecRefSeq1	1	79	1277805
OK	4	Drosophila simulans	DsimRefSeq3	1	79	1146867
OK	5	Drosophila yakuba	DyakRefSeq3	1	79	1429802
OK	6	Drosophila santomea	DsanRefSeq2	1	80	1429326
OK	7	Drosophila teissieri	DteiRefSeq1	1	80	1428144
OK	8	Drosophila erecta	DereRefSeq1	2	80	1465390
OK	9	Drosophila ficusphila	DficRefSeq2	1	77	1477415
OK	10	Drosophila suzukii	DsuzRefSeq2	1	78	2568912
OK	11	Drosophila subpulchrella	DspuRefSeq1	1	78	2259897
OK	12	Drosophila biarmipes	DbiaRefSeq2	1	78	1925543
OK	13	Drosophila takahashii	DtakRefSeq2	1	77	3447280
OK	14	Drosophila eugracilis	DeugRefSeq2	3	78	1180308
OK	15	Drosophila rhopaloa	DrhoRefSeq2	1	77	4365352
OK	16	Drosophila elegans	DeleRefSeq2	1	77	1954318
OK	17	Drosophila kikkawai	DkikRefSeq2	1	76	2258760
OK	18	Drosophila serrata	DserRefSeq1	3	77	2184026
OK	19	Drosophila bipectinata	DbipRefSeq2	2	75	20416075
OK	20	Drosophila ananassae	DanaRefSeq2	5	75	20019240
OK	21	Drosophila pseudoobscura	DpseRefSeq1	1	77	1881070
OK	22	Drosophila persimilis	DperRefSeq1	1	77	1944625
OK	23	Drosophila miranda	DmirRefSeq1	1	77	2366016
OK	24	Drosophila guanche	DguaRefSeq1	1	77	1279380
OK	25	Drosophila subobscura	DsobRefSeq1	1	77	1505893
OK	26	Drosophila obscura	DobsRefSeq2	1	77	1598006
Skipped	27	Drosophila willistoni	DwilRefSeq2	2	77	33961022	Muller E Element has merged with the F Element in D. willistoni. The 1.5 Mb region from 574281-2083661 in scaffold NC_061086 contains ~76 F Element genes.
OK	28	Drosophila arizonae	DariRefSeq1	4	72	2251440
OK	29	Drosophila mojavensis	DmojRefSeq2	1	72	1756888
Skipped	30	Drosophila navojoa	DnavRefSeq1	50	71	711209	Incomplete assembly of F element
OK	31	Drosophila hydei	DhydRefSeq1	3	71	1335917
OK	32	Drosophila virilis	DvirRefSeq1	4	70	1670261
OK	33	Drosophila novamexicana	DnovRefSeq1	3	74	2058893
OK	34	Drosophila albomicans	DalbRefSeq1	1	75	3955117
OK	35	Drosophila grimshawi	DgriRefSeq2	1	73	1266291
OK	36	Drosophila busckii	DbusRefSeq1	1	72	998951

## Sheet: RefSeq_F_scaffolds
DalbRefSeq1	Count		DanaRefSeq2	Count		DariRefSeq1	Count		DbiaRefSeq2	Count		DbipRefSeq2	Count		DbusRefSeq1	Count		DeleRefSeq2	Count		DereRefSeq1	Count		DeugRefSeq2	Count		DficRefSeq2	Count		DgriRefSeq2	Count		DguaRefSeq1	Count		DhydRefSeq1	Count		DkikRefSeq2	Count		DmauRefSeq1	Count		DmelRefSeq1	Count		DmirRefSeq1	Count
NC_047630	75		NA	1		NA	2		NW_025319180	78		NA	1		NA	3		NW_024545729	77		NW_020825218	79		NW_024571823	1		NW_025064118	77		NA	1		NW_022995759	77		NA	1		NW_024571584	76		NC_046671	79		NC_004353	80		NC_046678	77
Spurious: NC_047631	1		NW_025319037	36		NW_017127686	69		Wanderer: NW_025319364	2		NW_025063954	44		NC_046609	72		Spurious: NW_024545863	1		NW_020825226	1		NW_024573195	63		Spurious: NW_025064737	1		NW_025063639	73		Wanderer: NW_022995745	3		NW_022045710	25		Wanderer: NW_024571405	2		Wanderer: NC_046670	1					Wanderer: NC_046673	3
Wanderer: NC_047627	3		NW_025319038	26		NW_017127859	1					NW_025063971	31		Spurious: NC_046604	1		Wanderer: NW_024545513	2					NW_024573196	14		Wanderer: NW_025064091	2		Spurious: NW_025063098	1					NW_022045749	4		Wanderer: NW_024571435	1
Wanderer: NC_047629	1		NW_025319041	8		NW_017127923	1					Spurious: NW_025063860	1		Spurious: NC_046606	1								Wanderer: NW_024573535	2					Wanderer: NW_025062891	1					NW_022045850	42		Wanderer: NW_024571560	1
			NW_025319045	1		NW_017128044	1					Spurious: NW_025063921	1		Spurious: NC_046607	1														Wanderer: NW_025062900	1					Spurious: NW_022045849	1
			NW_025319050	4		Wanderer: NW_017127684	1					Wanderer: NW_025063870	2		Wanderer: NC_046608	2														Wanderer: NW_025063098	1					Wanderer: NW_022045643	1
			Spurious: NC_057927	1		Wanderer: NW_017127685	2																							Wanderer: NW_025063240	1					Wanderer: NW_022045656	2
			Spurious: NC_057928	1		Wanderer: NW_017127687	3																							Wanderer: NW_025063692	1					Wanderer: NW_022045662	2
			Wanderer: NC_057931	2																																Wanderer: NW_022045678	1
																																				Wanderer: NW_022045839	1

## Sheet: Dmel_F_genes_scaffolds
FBid	FBname	DalbRefSeq1	DanaRefSeq2	DariRefSeq1	DbiaRefSeq2	DbipRefSeq2	DbusRefSeq1	DeleRefSeq2	DereRefSeq1	DeugRefSeq2	DficRefSeq2	DgriRefSeq2	DguaRefSeq1	DhydRefSeq1	DkikRefSeq2	DmauRefSeq1	DmelRefSeq1	DmirRefSeq1	DmojRefSeq2	DnavRefSeq1	DnovRefSeq1	DobsRefSeq2	DperRefSeq1	DpseRefSeq1	DrhoRefSeq2	DsanRefSeq2	DsecRefSeq1	DserRefSeq1	DsimRefSeq3	DsobRefSeq1	DspuRefSeq1	DsuzRefSeq2	DtakRefSeq2	DteiRefSeq1	DvirRefSeq1	DwilRefSeq2	DyakRefSeq3
FBgn0267363	JYalpha	Spurious: NC_047631	Spurious: NC_057927	NW_017127923	NW_025319180	Spurious: NW_025063921	Spurious: NC_046607	Spurious: NW_024545863	NW_020825218	NW_024571823	Spurious: NW_025064737	Spurious: NW_025063098	Wanderer: NW_022995745	Spurious: NW_022045849	Wanderer: NW_024571560	Wanderer: NC_046670	NC_004353	Wanderer: NC_046673	Spurious: NW_025318772	NW_022047731	NW_020824957	Wanderer: NW_024542865	Wanderer: NW_020825324	Wanderer: NC_046683	Spurious: NW_025335059	NC_053020	Wanderer: NC_045952	NW_018367148	Wanderer: NC_052523	Wanderer: NC_048530	NC_050608	NC_050699	Wanderer: NW_025323476	NC_053033	NW_022587507	NW_025814228	Spurious: NC_052530
FBgn0025740	PlexB	NC_047630	NW_025319038	NW_017127686	NW_025319180	NW_025063954	NC_046609	NW_024545729	NW_020825218	NW_024573196	NW_025064118	NW_025063639	NW_022995759	NW_022045850	NW_024571584	NC_046671	NC_004353	NC_046678	NW_025318684	NW_022046460	NW_020824845	NW_024542775	NW_020825329	NC_046682	NW_025335088	NC_053020	NC_045953	NW_018367368	NC_052524	NC_048535	NC_050608	NC_050699	NW_025323506	NC_053033	NW_022587559	NC_061086	NC_052531
FBgn0004859	ci	NC_047630	NW_025319037	NW_017127686	NW_025319180	NW_025063954	NC_046609	NW_024545729	NW_020825218	NW_024573196	NW_025064118	NW_025063639	NW_022995759	NW_022045850	NW_024571584	NC_046671	NC_004353	NC_046678	NW_025318684	NW_022046460	NW_020824845	NW_024542775	NW_020825329	NC_046682	NW_025335088	NC_053020	NC_045953	NW_018367368	NC_052524	NC_048535	NC_050608	NC_050699	NW_025323506	NC_053033	NW_022587559	NC_061086	NC_052531
FBgn0017545	RpS3A	NC_047630	NW_025319037	NW_017127686	NW_025319180	NW_025063954	NA	NW_024545729	NW_020825218	NW_024573196	NW_025064118	NW_025063639	NW_022995759	NW_022045850	NW_024571584	NC_046671	NC_004353	NC_046678	NW_025318684	NW_022046547	NW_020824865	NW_024542775	NW_020825329	NC_046682	NW_025335088	NC_053020	NC_045953	NW_018367368	NC_052524	NC_048535	NC_050608	NC_050699	NW_025323506	NC_053033	NW_022587558	NC_061086	NC_052531
FBgn0085432	pan	NC_047630	NW_025319038	NW_017127686	NW_025319180	NW_025063954	NC_046609	NW_024545729	NW_020825218	NW_024573196	NW_025064118	NW_025063639	NW_022995759	NW_022045850	NW_024571584	NC_046671	NC_004353	NC_046678	NW_025318684	NW_022046824	NW_020824865	NW_024542775	NW_020825329	NC_046682	NW_025335088	NC_053020	NC_045953	NW_018367368	NC_052524	NC_048535	NC_050608	NC_050699	NW_025323506	NC_053033	NW_022587558	NC_061086	NC_052531
FBgn0011747	Ank	NC_047630	NW_025319038	NW_017127686	NW_025319180	NW_025063954	NC_046609	NW_024545729	NW_020825218	NW_024573196	NW_025064118	NW_025063639	NW_022995759	NW_022045850	NW_024571584	NC_046671	NC_004353	NC_046678	NW_025318684	NW_022047322	NW_020824845	NW_024542775	NW_020825329	NC_046682	NW_025335088	NC_053020	NC_045953	NW_018367368	NC_052524	NC_048535	NC_050608	NC_050699	NW_025323506	NC_053033	NW_022587559	NC_061086	NC_052531
FBgn0052000	anne	NC_047630	NW_025319037	NW_017127686	NW_025319180	NW_025063971	NC_046609	NW_024545729	NW_020825218	NW_024573196	NW_025064118	NW_025063639	NW_022995759	NW_022045850	NW_024571584	NC_046671	NC_004353	NC_046678	NW_025318684	NW_022046738	NW_020824845	NW_024542775	NW_020825329	NC_046682	NW_025335088	NC_053020	NC_045953	NW_018367368	NC_052524	NC_048535	NC_050608	NC_050699	NW_025323506	NC_053033	NW_022587559	NC_061086	NC_052531
FBgn0052006	CG32006	NC_047630	NW_025319037	NW_017127686	NW_025319180	NW_025063971	NC_046609	NW_024545729	NW_020825218	NW_024573196	NW_025064118	NW_025063639	NW_022995759	NW_022045850	NW_024571584	NC_046671	NC_004353	NC_046678	NW_025318684	Wanderer: NW_022046037	NW_020824845	NW_024542775	NW_020825329	NC_046682	NW_025335088	NC_053020	NC_045953	NW_018367368	NC_052524	NC_048535	NC_050608	NC_050699	NW_025323506	NC_053033	NW_022587559	NC_061086	NC_052531
FBgn0051997	CG31997	NC_047630	NW_025319037	NW_017127686	NW_025319180	NW_025063954	NC_046609	NW_024545729	NW_020825218	NW_024573196	NW_025064118	NW_025063639	NW_022995759	NW_022045850	NW_024571584	NC_046671	NC_004353	NC_046678	NW_025318684	NW_022047116	NW_020824845	NW_024542775	NW_020825329	NC_046682	NW_025335088	NC_053020	NC_045953	NW_018367277	NC_052524	NC_048535	NC_050608	NC_050699	NW_025323506	NC_053033	NW_022587559	NC_061086	NC_052531
FBgn0053978	CG33978	NC_047630	NW_025319037	NW_017127686	NW_025319180	NW_025063971	NC_046609	NW_024545729	NW_020825218	NW_024573196	NW_025064118	NW_025063639	NW_022995759	NW_022045850	NW_024571584	NC_046671	NC_004353	NC_046678	NW_025318684	NW_022046835	NW_020824845	NW_024542775	NW_020825329	NC_046682	NW_025335088	NC_053020	NC_045953	NW_018367368	NC_052524	NC_048535	NC_050608	NC_050699	NW_025323506	NC_053033	NW_022587559	NC_061086	NC_052531
FBgn0039889	Arl4	NC_047630	NW_025319038	NW_017127686	NW_025319180	NW_025063954	NC_046609	NW_024545729	NW_020825218	NW_024573196	NW_025064118	NW_025063639	NW_022995759	NW_022045850	NW_024571584	NC_046671	NC_004353	NC_046678	NW_025318684	Wanderer: NW_022046144	NW_020824865	NW_024542775	NW_020825329	NC_046682	NW_025335088	NC_053020	NC_045953	NW_018367368	NC_052524	NC_048535	NC_050608	NC_050699	NW_025323506	NC_053033	NW_022587421	NC_061086	NC_052531
FBgn0039890	Abcd1	NC_047630	NW_025319038	NW_017127686	NW_025319180	NW_025063954	NC_046609	NW_024545729	NW_020825218	NW_024573196	NW_025064118	NW_025063639	NW_022995759	NW_022045749	NW_024571584	NC_046671	NC_004353	NC_046678	NW_025318684	NW_022048500	NW_020824845	NW_024542775	NW_020825329	NC_046682	NW_025335088	NC_053020	NC_045953	NW_018367368	NC_052524	NC_048535	NC_050608	NC_050699	NW_025323506	NC_053033	NW_022587559	NC_061086	NC_052531
FBgn0051998	CG31998	NC_047630	NW_025319038	Wanderer: NW_017127685	NW_025319180	NW_025063954	NC_046609	NW_024545729	NW_020825218	NW_024573196	NW_025064118	NW_025063639	NW_022995759	NW_022045749	NW_024571584	NC_046671	NC_004353	NC_046678	NW_025318684	NW_022046617	NW_020824845	NW_024542775	NW_020825329	NC_046682	NW_025335088	NC_053020	NC_045953	NW_018367368	NC_052524	NC_048535	NC_050608	NC_050699	NW_025323506	NC_053033	NW_022587559	NC_061086	NC_052531
FBgn0024811	Crk	NC_047630	NW_025319038	NW_017127686	NW_025319180	NW_025063954	NC_046609	NW_024545729	NW_020825218	NW_024573196	NW_025064118	NW_025063639	NW_022995759	NW_022045749	NW_024571584	NC_046671	NC_004353	NC_046678	NW_025318684	NW_022050050	NW_020824845	NW_024542775	NW_020825329	NC_046682	NW_025335088	NC_053020	NC_045953	NW_018367368	NC_052524	NC_048535	NC_050608	NC_050699	NW_025323506	NC_053033	NW_022587559	NC_061086	NC_052531
FBgn0051999	CG31999	Wanderer: NC_047629	NW_025319038	NW_017127686	NW_025319180	NW_025063954	NC_046609	NW_024545729	NW_020825218	NW_024573196	NW_025064118	NW_025063639	NW_022995759	Wanderer: NW_022045656	Wanderer: NW_024571435	NC_046671	NC_004353	NC_046678	NW_025318684	NW_022048794	NW_020824845	NW_024542775	NW_020825329	NC_046682	NW_025335088	NC_053020	NC_045953	Wanderer: NW_018367439	NC_052524	NC_048535	NC_050608	NC_050699	NW_025323506	NC_053033	NW_022587559	NC_061086	NC_052531
FBgn0039896	yellow-h	Wanderer: NC_047627	NW_025319038	Wanderer: NW_017127687	NW_025319180	NW_025063954	NC_046609	NW_024545729	NW_020825218	NW_024573195	NW_025064118	NW_025063639	NW_022995759	Wanderer: NW_022045656	NW_024571584	NC_046671	NC_004353	NC_046678	Wanderer: NW_025318667	Wanderer: NW_022046140	NW_020824845	NW_024542775	NW_020825329	NC_046682	NW_025335088	NC_053020	NC_045953	NW_018367277	NC_052524	NC_048535	NC_050608	NC_050699	NW_025323506	NC_053033	NW_022587559	NC_061086	NC_052531
FBgn0039897	CG1674	NC_047630	NW_025319038	NW_017127686	NW_025319180	NW_025063954	NC_046609	NW_024545729	NW_020825218	NW_024573195	NW_025064118	NW_025063639	NW_022995759	NW_022045850	NW_024571584	NC_046671	NC_004353	NC_046678	NW_025318684	Wanderer: NW_022046144	NW_020824845	NW_024542775	NW_020825329	NC_046682	NW_025335088	NC_053020	NC_045953	NW_018367368	NC_052524	NC_048535	NC_050608	NC_050699	NW_025323506	NC_053033	NW_022587421	NC_061086	NC_052531
FBgn0053481	dpr7	NC_047630	NW_025319038	NW_017127686	NW_025319180	NW_025063954	NC_046609	NW_024545729	NW_020825218	NW_024573195	NW_025064118	NW_025063639	NW_022995759	NW_022045850	NW_024571584	NC_046671	NC_004353	NC_046678	NW_025318684	NW_022047619	NW_020824845	NW_024542775	NW_020825329	NC_046682	NW_025335088	NC_053020	NC_045953	NW_018367368	NC_052524	NC_048535	NC_050608	NC_050699	NW_025323506	NC_053033	NW_022587421	NC_061086	NC_052531
FBgn0259216	RhoGAP102A	NC_047630	NA	NW_017127686	NW_025319180	NA	NC_046609	NW_024545729	NW_020825218	NW_024573195	NW_025064118	NW_025063639	NW_022995759	NW_022045850	NW_024571584	NC_046671	NC_004353	NC_046678	NW_025318684	NW_022047228	NW_020824845	NW_024542775	NW_020825329	NC_046682	NW_025335088	NC_053020	NC_045953	NW_018367368	NC_052524	NC_048535	NC_050608	NC_050699	NW_025323506	NC_053033	NA	NC_061086	NC_052531
FBgn0042696	NfI	NC_047630	NW_025319038	NW_017127686	NW_025319180	NW_025063954	NC_046609	NW_024545729	NW_020825218	NW_024573195	NW_025064118	NW_025063639	NW_022995759	NW_022045850	NW_024571584	NC_046671	NC_004353	NC_046678	NW_025318684	NW_022049309	NW_020824845	NW_024542775	NW_020825329	NC_046682	NW_025335088	NC_053020	NC_045953	NW_018367368	NC_052524	NC_048535	NC_050608	NC_050699	NW_025323506	NC_053033	NA	NC_061086	NC_052531
FBgn0039900	Syt7	NC_047630	NW_025319041	NW_017128044	NW_025319180	NW_025063954	NC_046609	NW_024545729	NW_020825218	NW_024573195	NW_025064118	NW_025063639	NW_022995759	NW_022045850	NW_024571584	NC_046671	NC_004353	NC_046678	NW_025318684	NW_022047074	NW_020824845	NW_024542775	NW_020825329	NC_046682	NW_025335088	NC_053020	NC_045953	NW_018367368	NC_052524	NC_048535	NC_050608	NC_050699	NW_025323506	NC_053033	NA	NC_061086	NC_052531
FBgn0026777	Rad23	NC_047630	NW_025319045	NW_017127686	NW_025319180	NW_025063971	NC_046609	NW_024545729	NW_020825218	NW_024573195	NW_025064118	NW_025063639	NW_022995759	NW_022045710	NW_024571584	NC_046671	NC_004353	NC_046678	NW_025318684	NW_022046568	NW_020824845	NW_024542775	NW_020825329	NC_046682	NW_025335088	NC_053020	NC_045953	NW_018367368	NC_052524	NC_048535	NC_050608	NC_050699	NW_025323506	NC_053033	NW_022587559	NC_061086	NC_052531
FBgn0039902	Zip102B	NC_047630	NW_025319038	NW_017127686	NW_025319180	NW_025063954	NC_046609	NW_024545729	NW_020825218	NW_024573195	NW_025064118	NW_025063639	NW_022995759	NW_022045710	NW_024571584	NC_046671	NC_004353	NC_046678	NW_025318684	NW_022046568	NW_020824845	NW_024542775	NW_020825329	NC_046682	NW_025335088	NC_053020	NC_045953	NW_018367368	NC_052524	NC_048535	NC_050608	NC_050699	NW_025323506	NC_053033	NW_022587559	NC_061086	NC_052531
FBgn0052850	Rnf11	NC_047630	NW_025319038	NW_017127686	NW_025319180	NW_025063954	NC_046609	NW_024545729	NW_020825218	NW_024573195	NW_025064118	NW_025063639	NW_022995759	NW_022045710	NW_024571584	NC_046671	NC_004353	NC_046678	NW_025318684	NW_022046568	NW_020824845	NW_024542775	NW_020825329	NC_046682	NW_025335088	NC_053020	NC_045953	NW_018367368	NC_052524	NC_048535	NC_050608	NC_050699	NW_025323506	NC_053033	NW_022587559	NC_061086	NC_052531
FBgn0259214	PMCA	NC_047630	NW_025319038	NW_017127686	NW_025319180	NW_025063954	NC_046609	NW_024545729	NW_020825218	NW_024573195	NW_025064118	NW_025063639	NW_022995759	NW_022045710	NW_024571584	NC_046671	NC_004353	NC_046678	NW_025318684	NW_022047103	NW_020824845	NW_024542775	NW_020825329	NC_046682	NW_025335088	NC_053020	NC_045953	NW_018367368	NC_052524	NC_048535	NC_050608	NC_050699	NW_025323506	NC_053033	NW_022587559	NC_061086	NC_052531
FBgn0039904	Hcf	NC_047630	NW_025319038	NW_017127686	NW_025319180	NW_025063954	NC_046609	NW_024545729	NW_020825218	NW_024573195	NW_025064118	NW_025063639	NW_022995759	NW_022045710	NW_024571584	NC_046671	NC_004353	NC_046678	NW_025318684	NW_022046746	NW_020824845	NW_024542775	NW_020825329	NC_046682	NW_025335088	NC_053020	NC_045953	NW_018367368	NC_052524	NC_048535	NC_050608	NC_050699	NW_025323506	NC_053033	NW_022587559	NC_061086	NC_052531
FBgn0262636	dati	NC_047630	NW_025319038	NW_017127686	NW_025319180	NW_025063954	NC_046609	NW_024545729	NW_020825218	NW_024573195	NW_025064118	NW_025063639	NW_022995759	NW_022045710	NW_024571584	NC_046671	NC_004353	NC_046678	NW_025318684	NW_022046746	NW_020824845	NW_024542775	NW_020825329	NC_046682	NW_025335088	NC_053020	NC_045953	NW_018367368	NC_052524	NC_048535	NC_050608	NC_050699	NW_025323506	NC_053033	NW_022587559	NC_061086	NC_052531
FBgn0039907	lgs	NC_047630	NW_025319038	NW_017127686	NW_025319180	NW_025063954	NC_046609	NW_024545729	NW_020825218	NW_024573195	NW_025064118	NW_025063639	NW_022995759	NW_022045710	NW_024571584	NC_046671	NC_004353	NC_046678	NW_025318684	NW_022046563	NW_020824845	NW_024542775	NW_020825329	NC_046682	NW_025335088	NC_053020	NC_045953	NW_018367368	NC_052524	NC_048535	NC_050608	NC_050699	NW_025323506	NC_053033	NW_022587559	NC_061086	NC_052531
FBgn0016126	CaMKI	NC_047630	NW_025319037	NW_017127686	NW_025319180	NW_025063971	NC_046609	NW_024545729	NW_020825218	NW_024573195	NW_025064118	NW_025063639	NW_022995759	NW_022045850	NW_024571584	NC_046671	NC_004353	NC_046678	NW_025318684	NW_022046420	NW_020824845	NW_024542775	NW_020825329	NC_046682	NW_025335088	NC_053020	NC_045953	NW_018367368	NC_052524	NC_048535	NC_050608	NC_050699	NW_025323506	NC_053033	NW_022587559	NC_061086	NC_052531
FBgn0026262	Taf3	NC_047630	NW_025319037	NW_017127686	NW_025319180	NW_025063971	NC_046609	NW_024545729	NW_020825218	NW_024573195	NW_025064118	NW_025063639	NW_022995759	NW_022045850	NW_024571584	NC_046671	NC_004353	NC_046678	NW_025318684	NW_022046420	NW_020824845	NW_024542775	NW_020825329	NC_046682	NW_025335088	NC_053020	NC_045953	NW_018367368	NC_052524	NC_048535	NC_050608	NC_050699	NW_025323506	NC_053033	NW_022587559	NC_061086	NC_052531
FBgn0262731	CG33941	NC_047630	NW_025319037	NA	NW_025319180	NW_025063971	NC_046609	NW_024545729	NW_020825218	NW_024573195	NW_025064118	NA	NW_022995759	NA	NW_024571584	NC_046671	NC_004353	NC_046678	NA	NA	NA	NW_024542775	NW_020825329	NC_046682	NW_025335088	NC_053020	NC_045953	NW_018367368	NC_052524	NC_048535	NC_050608	NC_050699	NW_025323506	NC_053033	NA	NC_061086	NC_052531
FBgn0039908	Asator	NC_047630	NW_025319037	NW_017127686	NW_025319180	NW_025063971	NC_046609	NW_024545729	NW_020825218	NW_024573195	NW_025064118	NW_025063639	NW_022995759	NW_022045850	NW_024571584	NC_046671	NC_004353	NC_046678	NW_025318684	NW_022046265	NW_020824845	NW_024542775	NW_020825329	NC_046682	NW_025335088	NC_053020	NC_045953	NW_018367368	NC_052524	NC_048535	NC_050608	NC_050699	NW_025323506	NC_053033	NW_022587559	NC_061086	NC_052531
FBgn0004607	zfh2	NC_047630	NW_025319037	NW_017127686	NW_025319180	NW_025063971	NC_046609	NW_024545729	NW_020825218	NW_024573195	NW_025064118	NW_025063639	NW_022995759	NW_022045710	NW_024571584	NC_046671	NC_004353	NC_046678	NW_025318684	NW_022046529	NW_020824845	NW_024542775	NW_020825329	NC_046682	NW_025335088	NC_053020	NC_045953	NW_018367368	NC_052524	NC_048535	NC_050608	NC_050699	NW_025323506	NC_053033	NW_022587559	NC_061086	NC_052531
FBgn0026869	Tdg	NC_047630	NW_025319037	NW_017127686	NW_025319180	NW_025063954	NC_046609	NW_024545729	NW_020825218	NW_024573195	NW_025064118	NW_025063639	NW_022995759	NW_022045710	NW_024571584	NC_046671	NC_004353	NC_046678	NW_025318684	NW_022047162	NW_020824845	NW_024542775	NW_020825329	NC_046682	NW_025335088	NC_053020	NC_045953	NW_018367368	NC_052524	NC_048535	NC_050608	NC_050699	NW_025323506	NC_053033	NW_022587559	NC_061086	NC_052531
FBgn0022361	Pur-alpha	NC_047630	NW_025319037	NW_017127686	NW_025319180	NW_025063954	NC_046609	NW_024545729	NW_020825218	NW_024573195	NW_025064118	NW_025063639	NW_022995759	NW_022045710	NW_024571584	NC_046671	NC_004353	NC_046678	NW_025318684	NW_022047475	NW_020824845	NW_024542775	NW_020825329	NC_046682	NW_025335088	NC_053020	NC_045953	NW_018367368	NC_052524	NC_048535	NC_050608	NC_050699	NW_025323506	NC_053033	NW_022587559	NC_061086	NC_052531
FBgn0039909	ND-49	NC_047630	NW_025319037	NW_017127686	NW_025319180	NW_025063971	NC_046609	NW_024545729	NW_020825226	NW_024573195	NW_025064118	NW_025063639	NW_022995759	NW_022045710	NW_024571584	NC_046671	NC_004353	NC_046678	NW_025318684	NW_022047237	NW_020824845	NW_024542775	NW_020825329	NC_046682	NW_025335088	NC_053020	NC_045953	NW_018367368	NC_052524	NC_048535	NC_050608	NC_050699	NW_025323506	NC_053033	NW_022587559	NC_061086	NC_052531
FBgn0040324	Ephrin	NC_047630	NW_025319037	NW_017127686	NW_025319180	NW_025063971	NC_046609	NW_024545729	NW_020825218	NW_024573195	NW_025064118	NW_025063639	NW_022995759	NW_022045710	NW_024571584	NC_046671	NC_004353	NC_046678	NW_025318684	NW_022046439	NW_020824845	NW_024542775	NW_020825329	NC_046682	NW_025335088	NC_053020	NC_045953	NW_018367368	NC_052524	NC_048535	NC_050608	NC_050699	NW_025323506	NC_053033	NW_022587559	NC_061086	NC_052531
FBgn0039911	CG1909	NC_047630	NW_025319037	NW_017127686	NW_025319180	NW_025063971	NC_046609	NW_024545729	NW_020825218	NW_024573195	NW_025064118	NW_025063639	NW_022995759	NW_022045710	NW_024571584	NC_046671	NC_004353	NC_046678	NW_025318684	NW_022046439	NW_020824845	NW_024542775	NW_020825329	NC_046682	NW_025335088	NC_053020	NC_045953	NW_018367368	NC_052524	NC_048535	NC_050608	NC_050699	NW_025323506	NC_053033	NW_022587559	NC_061086	NC_052531
FBgn0028996	onecut	NC_047630	NW_025319041	NW_017127686	NW_025319180	NW_025063971	NC_046609	NW_024545729	NW_020825218	NW_024573195	NW_025064118	NW_025063639	NW_022995759	NW_022045710	NW_024571584	NC_046671	NC_004353	NC_046678	NW_025318684	NW_022046563	NW_020824845	NW_024542775	NW_020825329	NC_046682	NW_025335088	NC_053020	NC_045953	NW_018367368	NC_052524	NC_048535	NC_050608	NC_050699	NW_025323506	NC_053033	NW_022587559	NC_061086	NC_052531
FBgn0025936	Eph	NC_047630	NW_025319037	NW_017127686	NW_025319180	NW_025063971	NC_046609	NW_024545729	NW_020825218	NW_024573195	NW_025064118	NW_025063639	NW_022995759	NW_022045850	NW_024571584	NC_046671	NC_004353	NC_046678	NW_025318684	NW_022046420	NW_020824845	NW_024542775	NW_020825329	NC_046682	NW_025335088	NC_053020	NC_045953	NW_018367368	NC_052524	NC_048535	NC_050608	NC_050699	NW_025323506	NC_053033	NW_022587559	NC_061086	NC_052531
FBgn0039914	mav	NC_047630	NW_025319037	NW_017127686	NW_025319180	NW_025063971	NC_046609	NW_024545729	NW_020825218	NW_024573195	NW_025064118	NW_025063639	NW_022995759	NW_022045850	NW_024571584	NC_046671	NC_004353	NC_046678	NW_025318684	NW_022048144	NW_020824845	NW_024542775	NW_020825329	NC_046682	NW_025335088	NC_053020	NC_045953	NW_018367368	NC_052524	NC_048535	NC_050608	NC_050699	NW_025323506	NC_053033	NW_022587559	NC_061086	NC_052531
FBgn0039915	Gat	NC_047630	NW_025319037	Wanderer: NW_017127684	NW_025319180	NW_025063971	NC_046609	NW_024545729	NW_020825218	NW_024573195	NW_025064118	Wanderer: NW_025063240	NW_022995759	Wanderer: NW_022045643	NW_024571584	NC_046671	NC_004353	NC_046678	Wanderer: NW_025318899	Wanderer: NW_022045869	Wanderer: NW_020825052	NW_024542775	NW_020825329	NC_046682	NW_025335088	NC_053020	NC_045953	NW_018367368	NC_052524	NC_048535	NC_050608	NC_050699	NW_025323506	NC_053033	Wanderer: NW_022587564	NC_061086	NC_052531
FBgn0039916	Ekar	NC_047630	NW_025319037	NW_017127859	NW_025319180	NW_025063971	NC_046609	NW_024545729	NW_020825218	NW_024573195	NW_025064118	Wanderer: NW_025062900	NW_022995759	Wanderer: NW_022045678	NW_024571584	NC_046671	NC_004353	NC_046678	Wanderer: NW_025318636	NW_022047039	Wanderer: NW_020824800	NW_024542775	NW_020825329	NC_046682	NW_025335088	NC_053020	NC_045953	NW_018367368	NC_052524	NC_048535	NC_050608	NC_050699	NW_025323506	NC_053033	Wanderer: NW_022587572	Wanderer: NW_025814056	NC_052531
FBgn0051992	gw	NC_047630	NW_025319037	NW_017127686	NW_025319180	NW_025063971	NC_046609	NW_024545729	NW_020825218	NW_024573195	NW_025064118	NW_025063639	NW_022995759	NW_022045850	NW_024571584	NC_046671	NC_004353	NC_046678	NW_025318684	NW_022046420	NW_020824845	NW_024542775	NW_020825329	NC_046682	NW_025335088	NC_053020	NC_045953	NW_018367368	NC_052524	NC_048535	NC_050608	NC_050699	NW_025323506	NC_053033	NW_022587559	NC_061086	NC_052531
FBgn0287597	CG46466	NC_047630	NW_025319037	Wanderer: NW_017127685	NW_025319180	NW_025063971	NC_046609	NW_024545729	NW_020825218	NW_024573195	NW_025064118	Wanderer: NW_025062891	NW_022995759	Wanderer: NW_022045839	NW_024571584	NC_046671	NC_004353	NC_046678	Wanderer: NW_025318906	Wanderer: NW_022045955	Wanderer: NW_020824765	NW_024542775	NW_020825329	NC_046682	NW_025335088	NC_053020	NC_045953	NW_018367368	NC_052524	NC_048535	NC_050608	NC_050699	NW_025323506	NC_053033	Wanderer: NW_022587567	NC_061086	NC_052531
FBgn0024728	Slip1	NC_047630	NW_025319037	NW_017127686	NW_025319180	NW_025063971	NC_046609	NW_024545729	NW_020825218	NW_024573195	NW_025064118	NW_025063639	NW_022995759	NW_022045710	NW_024571584	NC_046671	NC_004353	NC_046678	NW_025318684	NW_022047062	NW_020824845	NW_024542775	NW_020825329	NC_046682	NW_025335088	NC_053020	NC_045953	NW_018367368	NC_052524	NC_048535	NC_050608	NC_050699	NW_025323506	NC_053033	NW_022587559	NC_061086	NC_052531
FBgn0039920	CG11360	NC_047630	NW_025319037	NW_017127686	NW_025319180	NW_025063971	NC_046609	NW_024545729	NW_020825218	NW_024573195	NW_025064118	NW_025063639	NW_022995759	NW_022045710	NW_024571584	NC_046671	NC_004353	NC_046678	NW_025318684	NW_022047062	NW_020824845	NW_024542775	NW_020825329	NC_046682	NW_025335088	NC_053020	NC_045953	NW_018367368	NC_052524	NC_048535	NC_050608	NC_050699	NW_025323506	NC_053033	NW_022587559	NC_061086	NC_052531
FBgn0026199	myo	NC_047630	NW_025319037	NW_017127686	NW_025319180	NW_025063954	NC_046609	NW_024545729	NW_020825218	NW_024573195	NW_025064118	NW_025063639	NW_022995759	NW_022045710	NW_024571584	NC_046671	NC_004353	NC_046678	NW_025318684	NW_022049680	NW_020824845	NW_024542775	NW_020825329	NC_046682	NW_025335088	NC_053020	NC_045953	NW_018367368	NC_052524	NC_048535	NC_050608	NC_050699	NW_025323506	NC_053033	NW_022587559	NC_061086	NC_052531
FBgn0005558	ey	NC_047630	NW_025319037	NW_017127686	NW_025319180	NW_025063954	NC_046609	NW_024545729	NW_020825218	NW_024573195	NW_025064118	NW_025063639	NW_022995759	NW_022045710	NW_024571584	NC_046671	NC_004353	NC_046678	NW_025318684	NW_022046995	NW_020824845	NW_024542775	NW_020825329	NC_046682	NW_025335088	NC_053020	NC_045953	NW_018367368	NC_052524	NC_048535	NC_050608	NC_050699	NW_025323506	NC_053033	NW_022587559	NC_061086	NC_052531
FBgn0005666	bt	NC_047630	NW_025319038	NW_017127686	NW_025319180	NW_025063954	NC_046609	NW_024545729	NW_020825218	NW_024573195	NW_025064118	NW_025063639	NW_022995759	NW_022045710	NW_024571584	NC_046671	NC_004353	NC_046678	NW_025318684	NW_022046355	NW_020824845	NW_024542775	NW_020825329	NC_046682	NW_025335088	NC_053020	NC_045953	NW_018367368	NC_052524	NC_048535	NC_050608	NC_050699	NW_025323506	NC_053033	NW_022587559	NC_061086	NC_052531
FBgn0039923	MED26	NC_047630	NW_025319037	NW_017127686	NW_025319180	NW_025063971	NC_046609	NW_024545729	NW_020825218	NW_024573195	NW_025064118	NW_025063639	NW_022995759	NW_022045710	NW_024571584	NC_046671	NC_004353	NC_046678	NW_025318684	NW_022046760	NW_020824845	NW_024542775	NW_020825329	NC_046682	NW_025335088	NC_053020	NC_045953	NW_018367368	NC_052524	NC_048535	NC_050608	NC_050699	NW_025323506	NC_053033	NW_022587559	NC_061086	NC_052531
FBgn0039938	Sox102F	NC_047630	NW_025319037	NW_017127686	NW_025319180	NW_025063971	NC_046609	NW_024545729	NW_020825218	NW_024573195	NW_025064118	NW_025063639	NW_022995759	NW_022045710	NW_024571584	NC_046671	NC_004353	NC_046678	NW_025318684	NW_022047220	NW_020824845	NW_024542775	NW_020825329	NC_046682	NW_025335088	NC_053020	NC_045953	NW_018367368	NC_052524	NC_048535	NC_050608	NC_050699	NW_025323506	NC_053033	NW_022587559	NC_061086	NC_052531
FBgn0039937	fd102C	NC_047630	NW_025319037	NW_017127686	NW_025319180	NW_025063971	NC_046609	NW_024545729	NW_020825218	NW_024573195	NW_025064118	NW_025063639	NW_022995759	NW_022045710	NW_024571584	NC_046671	NC_004353	NC_046678	NW_025318684	NW_022047752	NW_020824845	NW_024542775	NW_020825329	NC_046682	NW_025335088	NC_053020	NC_045953	NW_018367368	NC_052524	NC_048535	NC_050608	NC_050699	NW_025323506	NC_053033	NW_022587559	NC_061086	NC_052531
FBgn0039936	Gyf	NC_047630	NW_025319037	NW_017127686	NW_025319180	NW_025063971	NC_046609	NW_024545729	NW_020825218	NW_024573195	NW_025064118	NW_025063639	NW_022995759	NW_022045710	NW_024571584	NC_046671	NC_004353	NC_046678	NW_025318684	NW_022046760	NW_020824845	NW_024542775	NW_020825329	NC_046682	NW_025335088	NC_053020	NC_045953	NW_018367368	NC_052524	NC_048535	NC_050608	NC_050699	NW_025323506	NC_053033	NW_022587559	NC_061086	NC_052531
FBgn0025726	unc-13	NC_047630	NW_025319037	NW_017127686	NW_025319180	NW_025063971	NC_046609	NW_024545729	NW_020825218	NW_024573195	NW_025064118	NW_025063639	NW_022995759	NW_022045710	NW_024571584	NC_046671	NC_004353	NC_046678	NW_025318684	NW_022047812	NW_020824845	NW_024542775	NW_020825329	NC_046682	NW_025335088	NC_053020	NC_045953	NW_018367368	NC_052524	NC_048535	NC_050608	NC_050699	NW_025323506	NC_053033	NW_022587559	NC_061086	NC_052531
FBgn0023213	eIF4G1	NC_047630	NW_025319037	NW_017127686	NW_025319180	NW_025063971	NC_046609	NW_024545729	NW_020825218	NW_024573195	NW_025064118	NW_025063639	NW_022995759	NW_022045850	NW_024571584	NC_046671	NC_004353	NC_046678	NW_025318684	NW_022047074	NW_020824845	NW_024542775	NW_020825329	NC_046682	NW_025335088	NC_053020	NC_045953	NW_018367368	NC_052524	NC_048535	NC_050608	NC_050699	NW_025323506	NC_053033	NW_022587559	NC_061086	NC_052531
FBgn0019985	mGluR	NC_047630	NW_025319037	NW_017127686	NW_025319180	NW_025063971	NC_046609	NW_024545729	NW_020825218	NW_024573195	NW_025064118	NW_025063639	NW_022995759	NW_022045850	NW_024571584	NC_046671	NC_004353	NC_046678	NW_025318684	NW_022046694	NW_020824845	NW_024542775	NW_020825329	NC_046682	NW_025335088	NC_053020	NC_045953	NW_018367368	NC_052524	NC_048535	NC_050608	NC_050699	NW_025323506	NC_053033	NW_022587559	NC_061086	NC_052531
FBgn0052016	4E-T	NC_047630	NW_025319037	NW_017127686	NW_025319180	NW_025063971	NC_046609	NW_024545729	NW_020825218	NW_024573195	NW_025064118	NW_025063639	NW_022995759	NW_022045850	NW_024571584	NC_046671	NC_004353	NC_046678	NW_025318684	NW_022046694	NW_020824845	NW_024542775	NW_020825329	NC_046682	NW_025335088	NC_053020	NC_045953	NW_018367368	NC_052524	NC_048535	NC_050608	NC_050699	NW_025323506	NC_053033	NW_022587559	NC_061086	NC_052531
FBgn0039932	fuss	NC_047630	NW_025319038	NW_017127686	NW_025319180	NW_025063954	NC_046609	NW_024545729	NW_020825218	NW_024573195	NW_025064118	NW_025063639	NW_022995759	NW_022045850	NW_024571584	NC_046671	NC_004353	NC_046678	NW_025318684	NW_022047508	NW_020824845	NW_024542775	NW_020825329	NC_046682	NW_025335088	NC_053020	NC_045953	NW_018367368	NC_052524	NC_048535	NC_050608	NC_050699	NW_025323506	NC_053033	NW_022587559	NC_061086	NC_052531
FBgn0019650	toy	NC_047630	NW_025319050	NW_017127686	NW_025319180	NW_025063954	NC_046609	NW_024545729	NW_020825218	NW_024573195	NW_025064118	NW_025063639	NW_022995759	NW_022045850	NW_024571584	NC_046671	NC_004353	NC_046678	NW_025318684	NW_022047268	NW_020824845	NW_024542775	NW_020825329	NC_046682	NW_025335088	NC_053020	NC_045953	NW_018367368	NC_052524	NC_048535	NC_050608	NC_050699	NW_025323506	NC_053033	NW_022587559	NC_061086	NC_052531
FBgn0025741	PlexA	NC_047630	NW_025319050	NW_017127686	NW_025319180	NW_025063954	NC_046609	NW_024545729	NW_020825218	NW_024573195	NW_025064118	NW_025063639	NW_022995759	NW_022045850	NW_024571584	NC_046671	NC_004353	NC_046678	NW_025318684	NW_022046595	NW_020824845	NW_024542775	NW_020825329	NC_046682	NW_025335088	NC_053020	NC_045953	NW_018367368	NC_052524	NC_048535	NC_050608	NC_050699	NW_025323506	NC_053033	NW_022587559	NC_061086	NC_052531
FBgn0039930	CG11077	Wanderer: NC_047627	Wanderer: NC_057931	Wanderer: NW_017127687	Wanderer: NW_025319364	Wanderer: NW_025063870	Wanderer: NC_046608	Wanderer: NW_024545513	NW_020825218	Wanderer: NW_024573535	Wanderer: NW_025064091	Wanderer: NW_025063692	Wanderer: NW_022995745	Wanderer: NW_022045662	Wanderer: NW_024571405	NC_046671	NC_004353	Wanderer: NC_046673	Wanderer: NW_025318667	Wanderer: NW_022046393	Wanderer: NW_020824886	Wanderer: NW_024542890	Wanderer: NW_020825326	Wanderer: NC_046683	Wanderer: NW_025335123	NC_053020	NC_045953	Wanderer: NW_018367028	NC_052524	Wanderer: NC_048530	Wanderer: NC_050613	Wanderer: NW_023496841	Wanderer: NW_025323455	NC_053033	Wanderer: NW_022587403	Wanderer: NW_025814102	NC_052531
FBgn0039929	CG11076	Wanderer: NC_047627	Wanderer: NC_057931	Wanderer: NW_017127687	Wanderer: NW_025319364	Wanderer: NW_025063870	Wanderer: NC_046608	Wanderer: NW_024545513	NW_020825218	Wanderer: NW_024573535	Wanderer: NW_025064091	Wanderer: NW_025063098	Wanderer: NW_022995745	Wanderer: NW_022045662	Wanderer: NW_024571405	NC_046671	NC_004353	Wanderer: NC_046673	Wanderer: NW_025318667	Wanderer: NW_022046393	Wanderer: NW_020824886	Wanderer: NW_024542890	Wanderer: NW_020825326	Wanderer: NC_046683	Wanderer: NW_025335123	NC_053020	NC_045953	Wanderer: NW_018367028	NC_052524	Wanderer: NC_048530	Wanderer: NC_050613	Wanderer: NW_023496841	Wanderer: NW_025323455	NC_053033	Wanderer: NW_022587403	Wanderer: NW_025814102	NC_052531
FBgn0010217	ATPsynbeta	NC_047630	NW_025319050	NW_017127686	NW_025319180	NW_025063954	NC_046609	NW_024545729	NW_020825218	NW_024573195	NW_025064118	NW_025063639	NW_022995759	NW_022045850	NW_024571584	NC_046671	NC_004353	NC_046678	NW_025318684	NW_022046595	NW_020824845	NW_024542775	NW_020825329	NC_046682	NW_025335088	NC_053020	NC_045953	NW_018367368	NC_052524	NC_048535	NC_050608	NC_050699	NW_025323506	NC_053033	NW_022587559	NC_061086	NC_052531
FBgn0264607	CaMKII	NC_047630	NW_025319037	NW_017127686	NW_025319180	NW_025063954	NC_046609	NW_024545729	NW_020825218	NW_024573195	NW_025064118	NW_025063639	NW_022995759	NW_022045850	NW_024571584	NC_046671	NC_004353	NC_046678	NW_025318684	NW_022047185	NW_020824845	NW_024542775	NW_020825329	NC_046682	NW_025335088	NC_053020	NC_045953	NW_018367368	NC_052524	NC_048535	NC_050608	NC_050699	NW_025323506	NC_053033	NW_022587559	NC_061086	NC_052531
FBgn0011642	Zyx	NC_047630	NW_025319050	NW_017127686	NW_025319180	NW_025063954	NC_046609	NW_024545729	NW_020825218	NW_024573195	NW_025064118	NW_025063639	NW_022995759	NW_022045850	NW_024571584	NC_046671	NC_004353	NC_046678	NW_025318684	NW_022047668	NW_020824845	NW_024542775	NW_020825329	NC_046682	NW_025335088	NC_053020	NC_045953	NW_018367368	NC_052524	NC_048535	NC_050608	NC_050699	NW_025323506	NC_053033	NW_022587559	NC_061086	NC_052531
FBgn0087002	apolpp	NC_047630	NW_025319037	NW_017127686	NW_025319180	NW_025063954	NC_046609	NW_024545729	NW_020825218	NW_024573195	NW_025064118	NW_025063639	NW_022995759	NW_022045850	NW_024571584	NC_046671	NC_004353	NC_046678	NW_025318684	NW_022046338	NW_020824845	NW_024542775	NW_020825329	NC_046682	NW_025335088	NC_053020	NC_045953	NW_018367368	NC_052524	NC_048535	NC_050608	NC_050699	NW_025323506	NC_053033	NW_022587559	NC_061086	NC_052531
FBgn0024913	Actbeta	NC_047630	NW_025319041	NW_017127686	NW_025319180	NW_025063954	NC_046609	NW_024545729	NW_020825218	NW_024573195	NW_025064118	NW_025063639	NW_022995759	NW_022045850	NW_024571584	NC_046671	NC_004353	NC_046678	NW_025318684	NW_022046338	NW_020824845	NW_024542775	NW_020825329	NC_046682	NW_025335088	NC_053020	NC_045953	NW_018367368	NC_052524	NC_048535	NC_050608	NC_050699	NW_025323506	NC_053033	NW_022587559	NC_061086	NC_052531
FBgn0005561	sv	NC_047630	NW_025319041	NW_017127686	NW_025319180	NW_025063954	NC_046609	NW_024545729	NW_020825218	NW_024573195	NW_025064118	NW_025063639	NW_022995759	NW_022045850	NW_024571584	NC_046671	NC_004353	NC_046678	NW_025318684	NW_022047092	NW_020824845	NW_024542775	NW_020825329	NC_046682	NW_025335088	NC_053020	NC_045953	NW_018367368	NC_052524	NC_048535	NC_050608	NC_050699	NW_025323506	NC_053033	NW_022587559	NC_061086	NC_052531
FBgn0039928	Cals	NC_047630	NW_025319041	NW_017127686	NW_025319180	NW_025063954	NC_046609	NW_024545729	NW_020825218	NW_024573195	NW_025064118	NW_025063639	NW_022995759	NW_022045710	NW_024571584	NC_046671	NC_004353	NC_046678	NW_025318684	NW_022047262	NW_020824845	NW_024542775	NW_020825329	NC_046682	NW_025335088	NC_053020	NC_045953	NW_018367368	NC_052524	NC_048535	NC_050608	NC_050699	NW_025323506	NC_053033	NW_022587559	NC_061086	NC_052531
FBgn0013749	Arf102F	NC_047630	NW_025319038	NW_017127686	NW_025319180	NW_025063954	NC_046609	NW_024545729	NW_020825218	NW_024573195	NW_025064118	NW_025063639	NW_022995759	NW_022045850	NW_024571584	NC_046671	NC_004353	NC_046678	NW_025318684	NW_022047116	NW_020824845	NW_024542775	NW_020825329	NC_046682	NW_025335088	NC_053020	NC_045953	NW_018367277	NC_052524	NC_048535	NC_050608	NC_050699	NW_025323506	NC_053033	NW_022587559	NC_061086	NC_052531
FBgn0039927	CG11155	NC_047630	NW_025319041	NW_017127686	NW_025319180	NW_025063971	NC_046609	NW_024545729	NW_020825218	NW_024573195	NW_025064118	NW_025063639	NW_022995759	NW_022045850	NW_024571584	NC_046671	NC_004353	NC_046678	NW_025318684	NW_022046547	NW_020824865	NW_024542775	NW_020825329	NC_046682	NW_025335088	NC_053020	NC_045953	NW_018367368	NC_052524	NC_048535	NC_050608	NC_050699	NW_025323506	NC_053033	NW_022587421	NC_061086	NC_052531
FBgn0052017	CG32017	NC_047630	NW_025319041	NA	NW_025319180	NW_025063954	NC_046609	NW_024545729	NW_020825218	NW_024573195	NW_025064118	NW_025063639	NW_022995759	NW_022045749	NW_024571584	NC_046671	NC_004353	NC_046678	NW_025318684	NW_022047953	NW_020824845	NW_024542775	NW_020825329	NC_046682	NW_025335088	NC_053020	NC_045953	NW_018367368	NC_052524	NC_048535	NC_050608	NC_050699	NW_025323506	NC_053033	NW_022587559	NC_061086	NC_052531
FBgn0039925	Kif3C	NC_047630	Spurious: NC_057928	NW_017127686	NW_025319180	Spurious: NW_025063860	NC_046609	NW_024545729	NW_020825218	NW_024573195	NW_025064118	NW_025063639	NW_022995759	NW_022045850	NW_024571584	NC_046671	NC_004353	NC_046678	NW_025318684	NW_022046547	NW_020824865	NW_024542775	NW_020825329	NC_046682	NW_025335088	NC_053020	NC_045953	NW_018367368	NC_052524	NC_048535	NC_050608	NC_050699	NW_025323506	NC_053033	Spurious: NW_022587555	NC_061086	NC_052531
FBgn0002521	pho	NC_047630	NW_025319041	NW_017127686	NW_025319180	NW_025063971	Spurious: NC_046606	NW_024545729	NW_020825218	NW_024573195	NW_025064118	NW_025063639	NW_022995759	NW_022045850	NW_024571584	NC_046671	NC_004353	NC_046678	NW_025318684	NW_022046547	NW_020824865	NW_024542775	NW_020825329	NC_046682	NW_025335088	NC_053020	NC_045953	NW_018367277	NC_052524	NC_048535	NC_050608	NC_050699	NW_025323506	NC_053033	NW_022587558	NC_061086	NC_052531
FBgn0250819	CG33521	NC_047630	NW_025319038	NW_017127686	NW_025319180	NW_025063954	NA	NW_024545729	NW_020825218	NW_024573195	NW_025064118	NW_025063639	NW_022995759	NW_022045850	NW_024571584	NC_046671	NC_004353	NC_046678	NW_025318684	NW_022047129	NW_020824845	NW_024542775	NW_020825329	NC_046682	NW_025335088	NC_053020	NC_045953	NW_018367277	NC_052524	NC_048535	NC_050608	NC_050699	NW_025323506	NC_053033	NW_022587559	NC_061086	NC_052531
FBgn0039924	PIP4K	NC_047630	NW_025319038	NW_017127686	NW_025319180	NW_025063954	NA	NW_024545729	NW_020825218	NW_024573195	NW_025064118	NW_025063639	NW_022995759	NW_022045850	NW_024571584	NC_046671	NC_004353	NC_046678	NW_025318684	NW_022047129	NW_020824845	NW_024542775	NW_020825329	NC_046682	NW_025335088	NC_053020	NC_045953	NW_018367277	NC_052524	NC_048535	NC_050608	NC_050699	NW_025323506	NC_053033	NW_022587559	NC_061086	NC_052531
FBgn0263112	Mitf	NC_047630	NW_025319038	NW_017127686	NW_025319180	NW_025063954	NC_046609	NW_024545729	NW_020825218	NW_024573195	NW_025064118	NW_025063639	NW_022995759	NW_022045850	NW_024571584	NC_046671	NC_004353	NC_046678	NW_025318684	NW_022047116	NW_020824845	NW_024542775	NW_020825329	NC_046682	NW_025335088	NC_053020	NC_045953	NW_018367277	NC_052524	NC_048535	NC_050608	NC_050699	NW_025323506	NC_053033	NW_022587559	NC_061086	NC_052531
FBgn0027101	Dyrk3	NC_047630	NW_025319038	NW_017127686	NW_025319180	NW_025063954	Spurious: NC_046604	NW_024545729	NW_020825218	NW_024573195	NW_025064118	NW_025063639	NW_022995759	NW_022045850	NW_024571584	NC_046671	NC_004353	NC_046678	NW_025318684	NW_022046802	NW_020824845	NW_024542775	NW_020825329	NC_046682	NW_025335088	NC_053020	NC_045953	NW_018367368	NC_052524	NC_048535	NC_050608	NC_050699	NW_025323506	NC_053033	NW_022587559	NC_061086	NC_052531
FBgn0053653	Cadps	NC_047630	NW_025319038	NW_017127686	NW_025319180	NW_025063954	NC_046609	NW_024545729	NW_020825218	NW_024573195	NW_025064118	NW_025063639	NW_022995759	NW_022045850	NW_024571584	NC_046671	NC_004353	NC_046678	NW_025318684	NW_022047353	NW_020824865	NW_024542775	NW_020825329	NC_046682	NW_025335088	NC_053020	NC_045953	NW_018367368	NC_052524	NC_048535	NC_050608	NC_050699	NW_025323506	NC_053033	NW_022587558	NC_061086	NC_052531

## Sheet: DalbRefSeq1
chrom	chromStart	chromEnd	name	score	strand	gene	Status	scaffold	Coordinates	Comment
NC_047630	1910299	1912986	Rad23-PB	874	-	Rad23	OK	NC_047630	NC_047630:1910299-1912986
NC_047630	1910299	1913354	Rad23-PA	1161	-	Rad23	OK	NC_047630	NC_047630:1910299-1913354
NC_047630	1910299	1913354	Rad23-PC	1161	-	Rad23	OK	NC_047630	NC_047630:1910299-1913354
NC_047630	1950615	2028809	unc-13-PA	7306	+	unc-13	OK	NC_047630	NC_047630:1950615-2028809
NC_047630	1950615	2028809	unc-13-PC	7290	+	unc-13	OK	NC_047630	NC_047630:1950615-2028809
NC_047630	1950615	2028809	unc-13-PD	7306	+	unc-13	OK	NC_047630	NC_047630:1950615-2028809
NC_047630	1950615	2028809	unc-13-PG	7296	+	unc-13	OK	NC_047630	NC_047630:1950615-2028809
NC_047630	1950882	2028809	unc-13-PF	7022	+	unc-13	OK	NC_047630	NC_047630:1950882-2028809
NC_047630	1967288	2028809	unc-13-PB	8413	+	unc-13	OK	NC_047630	NC_047630:1967288-2028809
NC_047630	1967288	2028809	unc-13-PE	8408	+	unc-13	OK	NC_047630	NC_047630:1967288-2028809
NC_047630	2037765	2048977	Gyf-PD	3799	+	Gyf	OK	NC_047630	NC_047630:2037765-2048977
NC_047630	2037765	2048977	Gyf-PF	3799	+	Gyf	OK	NC_047630	NC_047630:2037765-2048977
NC_047630	2037765	2048977	Gyf-PG	3851	+	Gyf	OK	NC_047630	NC_047630:2037765-2048977
NC_047630	2037765	2048977	Gyf-PH	3851	+	Gyf	OK	NC_047630	NC_047630:2037765-2048977
NC_047630	2083006	2084860	fd102C-PA	1537	+	fd102C	OK	NC_047630	NC_047630:2083006-2084860
NC_047630	2092671	2148902	Sox102F-PB	1447	+	Sox102F	OK	NC_047630	NC_047630:2092671-2148902
NC_047630	2140772	2148902	Sox102F-PA	1451	+	Sox102F	OK	NC_047630	NC_047630:2140772-2148902
NC_047630	2140772	2148902	Sox102F-PC	1451	+	Sox102F	OK	NC_047630	NC_047630:2140772-2148902
NC_047630	2140772	2148902	Sox102F-PD	1451	+	Sox102F	OK	NC_047630	NC_047630:2140772-2148902
NC_047630	2158545	2166308	MED26-PA	1971	+	MED26	OK	NC_047630	NC_047630:2158545-2166308
NC_047630	2158545	2166308	MED26-PB	1971	+	MED26	OK	NC_047630	NC_047630:2158545-2166308
NC_047630	2170835	2228443	bt-PC	37564	-	bt	OK	NC_047630	NC_047630:2170835-2228443
NC_047630	2170835	2228443	bt-PF	39428	-	bt	OK	NC_047630	NC_047630:2170835-2228443
NC_047630	2170835	2228443	bt-PH	37288	-	bt	OK	NC_047630	NC_047630:2170835-2228443
NC_047630	2170835	2228443	bt-PI	39189	-	bt	OK	NC_047630	NC_047630:2170835-2228443
NC_047630	2170835	2228443	bt-PJ	37754	-	bt	OK	NC_047630	NC_047630:2170835-2228443
NC_047630	2253746	2274269	ey-PB	1476	-	ey	OK	NC_047630	NC_047630:2253746-2274269
NC_047630	2253746	2274863	ey-PC	2286	-	ey	OK	NC_047630	NC_047630:2253746-2274863
NC_047630	2253746	2278515	ey-PA	2238	-	ey	OK	NC_047630	NC_047630:2253746-2278515
NC_047630	2253746	2278515	ey-PD	2421	-	ey	OK	NC_047630	NC_047630:2253746-2278515
NC_047630	2329608	2337118	myo-PA	1410	+	myo	OK	NC_047630	NC_047630:2329608-2337118
NC_047630	2329608	2337118	myo-PC	1410	+	myo	OK	NC_047630	NC_047630:2329608-2337118
NC_047630	2329608	2337118	myo-PD	1410	+	myo	OK	NC_047630	NC_047630:2329608-2337118
NC_047630	2339599	2349726	Slip1-PA	1375	+	Slip1	OK	NC_047630	NC_047630:2339599-2349726
NC_047630	2339599	2349726	Slip1-PB	1153	+	Slip1	OK	NC_047630	NC_047630:2339599-2349726
NC_047630	2339599	2351704	Slip1-PC	917	+	Slip1	OK	NC_047630	NC_047630:2339599-2351704
NC_047630	2355813	2359936	CG11360-PA	1646	+	CG11360	OK	NC_047630	NC_047630:2355813-2359936
NC_047630	2355813	2359936	CG11360-PC	1646	+	CG11360	OK	NC_047630	NC_047630:2355813-2359936
NC_047630	2355813	2359936	CG11360-PD	1646	+	CG11360	OK	NC_047630	NC_047630:2355813-2359936
NC_047630	2355813	2359936	CG11360-PE	1646	+	CG11360	OK	NC_047630	NC_047630:2355813-2359936
NC_047630	2355813	2391773	CG32017-PB	909	+	CG32017	OK	NC_047630	NC_047630:2355813-2391773
NC_047630	2355813	2391773	CG32017-PC	909	+	CG32017	OK	NC_047630	NC_047630:2355813-2391773
NC_047630	2355813	2391773	CG32017-PD	909	+	CG32017	OK	NC_047630	NC_047630:2355813-2391773
NC_047630	2373704	2381326	Cals-PA	3635	-	Cals	OK	NC_047630	NC_047630:2373704-2381326
NC_047630	2373704	2381326	Cals-PB	3635	-	Cals	OK	NC_047630	NC_047630:2373704-2381326
NC_047630	2373704	2381326	Cals-PC	3627	-	Cals	OK	NC_047630	NC_047630:2373704-2381326
NC_047630	2373704	2381326	Cals-PD	3635	-	Cals	OK	NC_047630	NC_047630:2373704-2381326
NC_047630	2414348	2438299	Abcd1-PA	2919	-	Abcd1	OK	NC_047630	NC_047630:2414348-2438299
NC_047630	2414348	2438299	Abcd1-PB	2919	-	Abcd1	OK	NC_047630	NC_047630:2414348-2438299
NC_047630	2414348	2438299	Abcd1-PC	2919	-	Abcd1	OK	NC_047630	NC_047630:2414348-2438299
NC_047630	2414348	2438299	Abcd1-PD	2919	-	Abcd1	OK	NC_047630	NC_047630:2414348-2438299
NC_047630	2414348	2438299	Abcd1-PG	2919	-	Abcd1	OK	NC_047630	NC_047630:2414348-2438299
NC_047630	2414348	2438299	Abcd1-PH	2919	-	Abcd1	OK	NC_047630	NC_047630:2414348-2438299
NC_047630	2446865	2456098	CG31998-PB	3274	-	CG31998	OK	NC_047630	NC_047630:2446865-2456098
NC_047630	2446865	2478686	CG31998-PA	3241	-	CG31998	OK	NC_047630	NC_047630:2446865-2478686
NC_047630	2460144	2460471	Crk-PG	313	+	Crk	OK	NC_047630	NC_047630:2460144-2460471
NC_047630	2460144	2460899	Crk-PH	340	+	Crk	OK	NC_047630	NC_047630:2460144-2460899
NC_047630	2460144	2461087	Crk-PD	817	+	Crk	OK	NC_047630	NC_047630:2460144-2461087
NC_047630	2460144	2461717	Crk-PA	1174	+	Crk	OK	NC_047630	NC_047630:2460144-2461717
NC_047630	2460144	2461717	Crk-PB	1039	+	Crk	OK	NC_047630	NC_047630:2460144-2461717
NC_047630	2460144	2461717	Crk-PC	1174	+	Crk	OK	NC_047630	NC_047630:2460144-2461717
NC_047630	2460144	2461717	Crk-PE	1093	+	Crk	OK	NC_047630	NC_047630:2460144-2461717
NC_047630	2482789	2489701	Gat-PA	3075	-	Gat	OK	NC_047630	NC_047630:2482789-2489701
NC_047630	2484341	2489701	Gat-PB	2264	-	Gat	OK	NC_047630	NC_047630:2484341-2489701
NC_047630	2494721	2530283	Ekar-PB	3387	-	Ekar	OK	NC_047630	NC_047630:2494721-2530283
NC_047630	2494721	2530283	Ekar-PD	3344	-	Ekar	OK	NC_047630	NC_047630:2494721-2530283
NC_047630	2501603	2530283	Ekar-PA	2599	-	Ekar	OK	NC_047630	NC_047630:2501603-2530283
NC_047630	2539357	2548356	gw-PA	4353	-	gw	OK	NC_047630	NC_047630:2539357-2548356
NC_047630	2539357	2548356	gw-PB	4353	-	gw	OK	NC_047630	NC_047630:2539357-2548356
NC_047630	2539357	2548356	gw-PE	4353	-	gw	OK	NC_047630	NC_047630:2539357-2548356
NC_047630	2539357	2548356	gw-PF	4353	-	gw	OK	NC_047630	NC_047630:2539357-2548356
NC_047630	2539357	2548356	gw-PJ	4366	-	gw	OK	NC_047630	NC_047630:2539357-2548356
NC_047630	2567572	2610227	Eph-PD	4494	-	Eph	OK	NC_047630	NC_047630:2567572-2610227
NC_047630	2570191	2583537	Eph-PB	4640	-	Eph	OK	NC_047630	NC_047630:2570191-2583537
NC_047630	2570191	2610227	Eph-PA	4616	-	Eph	OK	NC_047630	NC_047630:2570191-2610227
NC_047630	2570191	2610227	Eph-PC	4663	-	Eph	OK	NC_047630	NC_047630:2570191-2610227
NC_047630	2570191	2610227	Eph-PE	4616	-	Eph	OK	NC_047630	NC_047630:2570191-2610227
NC_047630	2570434	2583537	Eph-PF	4391	-	Eph	OK	NC_047630	NC_047630:2570434-2583537
NC_047630	2587451	2597128	CaMKI-PA	1785	+	CaMKI	OK	NC_047630	NC_047630:2587451-2597128
NC_047630	2587451	2597128	CaMKI-PB	1785	+	CaMKI	OK	NC_047630	NC_047630:2587451-2597128
NC_047630	2587451	2597128	CaMKI-PG	1785	+	CaMKI	OK	NC_047630	NC_047630:2587451-2597128
NC_047630	2587451	2597128	CaMKI-PI	1738	+	CaMKI	OK	NC_047630	NC_047630:2587451-2597128
NC_047630	2590692	2597128	CaMKI-PH	1227	+	CaMKI	OK	NC_047630	NC_047630:2590692-2597128
NC_047630	2601132	2614847	Taf3-PA	1914	-	Taf3	OK	NC_047630	NC_047630:2601132-2614847
NC_047630	2652161	2662977	Asator-PK	2640	-	Asator	OK	NC_047630	NC_047630:2652161-2662977
NC_047630	2652161	2662977	Asator-PL	2640	-	Asator	OK	NC_047630	NC_047630:2652161-2662977
NC_047630	2652161	2663460	Asator-PE	2763	-	Asator	OK	NC_047630	NC_047630:2652161-2663460
NC_047630	2652161	2663460	Asator-PG	2516	-	Asator	OK	NC_047630	NC_047630:2652161-2663460
NC_047630	2652161	2665570	Asator-PJ	2788	-	Asator	OK	NC_047630	NC_047630:2652161-2665570
NC_047630	2655189	2662977	Asator-PH	2925	-	Asator	OK	NC_047630	NC_047630:2655189-2662977
NC_047630	2655189	2663460	Asator-PD	3048	-	Asator	OK	NC_047630	NC_047630:2655189-2663460
NC_047630	2655189	2665570	Asator-PI	3073	-	Asator	OK	NC_047630	NC_047630:2655189-2665570
NC_047630	2658151	2662977	Asator-PF	2460	-	Asator	OK	NC_047630	NC_047630:2658151-2662977
NC_047630	2720363	2741449	zfh2-PC	7123	+	zfh2	OK	NC_047630	NC_047630:2720363-2741449
NC_047630	2720363	2745912	zfh2-PA	7575	+	zfh2	OK	NC_047630	NC_047630:2720363-2745912
NC_047630	2720363	2745912	zfh2-PB	7571	+	zfh2	OK	NC_047630	NC_047630:2720363-2745912
NC_047630	2771239	2779236	Tdg-PA	2420	-	Tdg	OK	NC_047630	NC_047630:2771239-2779236
NC_047630	2771239	2779236	Tdg-PB	2420	-	Tdg	OK	NC_047630	NC_047630:2771239-2779236
NC_047630	2771239	2779236	Tdg-PC	2420	-	Tdg	OK	NC_047630	NC_047630:2771239-2779236
NC_047630	2790357	2794834	Pur-alpha-PA	1347	+	Pur-alpha	OK	NC_047630	NC_047630:2790357-2794834
NC_047630	2790357	2794834	Pur-alpha-PB	1336	+	Pur-alpha	OK	NC_047630	NC_047630:2790357-2794834
NC_047630	2790357	2794834	Pur-alpha-PC	1347	+	Pur-alpha	OK	NC_047630	NC_047630:2790357-2794834
NC_047630	2790357	2794834	Pur-alpha-PE	1347	+	Pur-alpha	OK	NC_047630	NC_047630:2790357-2794834
NC_047630	2790357	2794834	Pur-alpha-PF	1336	+	Pur-alpha	OK	NC_047630	NC_047630:2790357-2794834
NC_047630	2791010	2794834	Pur-alpha-PD	1227	+	Pur-alpha	OK	NC_047630	NC_047630:2791010-2794834
NC_047630	2791010	2794834	Pur-alpha-PG	1238	+	Pur-alpha	OK	NC_047630	NC_047630:2791010-2794834
NC_047630	2809598	2812439	CG32006-PA	860	-	CG32006	OK	NC_047630	NC_047630:2809598-2812439
NC_047630	2850273	2874453	anne-PC	2013	-	anne	OK	NC_047630	NC_047630:2850273-2874453
NC_047630	2850273	2877860	anne-PD	2115	-	anne	OK	NC_047630	NC_047630:2850273-2877860
NC_047630	2850273	2877860	anne-PE	2046	-	anne	OK	NC_047630	NC_047630:2850273-2877860
NC_047630	2850273	2911650	anne-PF	2038	-	anne	OK	NC_047630	NC_047630:2850273-2911650
NC_047630	2850713	2873257	CG33978-PC	3578	-	CG33978	OK	NC_047630	NC_047630:2850713-2873257
NC_047630	2850713	2873257	CG33978-PE	3578	-	CG33978	OK	NC_047630	NC_047630:2850713-2873257
NC_047630	2866900	2874453	anne-PI	4791	-	anne	OK	NC_047630	NC_047630:2866900-2874453
NC_047630	2866900	2877860	anne-PG	4824	-	anne	OK	NC_047630	NC_047630:2866900-2877860
NC_047630	2866900	2877860	anne-PH	4892	-	anne	OK	NC_047630	NC_047630:2866900-2877860
NC_047630	2866900	2911650	anne-PA	4816	-	anne	OK	NC_047630	NC_047630:2866900-2911650
NC_047630	2866900	2911650	anne-PB	4816	-	anne	OK	NC_047630	NC_047630:2866900-2911650
NC_047630	2889193	2930149	Ank-PB	5392	-	Ank	OK	NC_047630	NC_047630:2889193-2930149
NC_047630	2889193	2930149	Ank-PC	5392	-	Ank	OK	NC_047630	NC_047630:2889193-2930149
NC_047630	2889193	2930149	Ank-PD	5392	-	Ank	OK	NC_047630	NC_047630:2889193-2930149
NC_047630	2889193	2930149	Ank-PE	5392	-	Ank	OK	NC_047630	NC_047630:2889193-2930149
NC_047630	2943660	2954601	PlexB-PA	8731	-	PlexB	OK	NC_047630	NC_047630:2943660-2954601
NC_047630	2943660	2954601	PlexB-PB	8731	-	PlexB	OK	NC_047630	NC_047630:2943660-2954601
NC_047630	2964892	2972709	ci-PB	2865	-	ci	OK	NC_047630	NC_047630:2964892-2972709
NC_047630	2964892	2979450	ci-PA	3113	-	ci	OK	NC_047630	NC_047630:2964892-2979450
NC_047630	2967246	2979450	ci-PC	1435	-	ci	OK	NC_047630	NC_047630:2967246-2979450
NC_047630	2988607	2989837	CG31997-PA	619	-	CG31997	OK	NC_047630	NC_047630:2988607-2989837
NC_047630	2988607	2989837	CG31997-PB	619	-	CG31997	OK	NC_047630	NC_047630:2988607-2989837
NC_047630	3025502	3026385	Arf102F-PA	973	+	Arf102F	OK	NC_047630	NC_047630:3025502-3026385
NC_047630	3025502	3026385	Arf102F-PB	973	+	Arf102F	OK	NC_047630	NC_047630:3025502-3026385
NC_047630	3033025	3050675	Mitf-PC	1926	-	Mitf	OK	NC_047630	NC_047630:3033025-3050675
NC_047630	3033025	3052931	Mitf-PA	1862	-	Mitf	OK	NC_047630	NC_047630:3033025-3052931
NC_047630	3033025	3052931	Mitf-PB	1862	-	Mitf	OK	NC_047630	NC_047630:3033025-3052931
NC_047630	3033025	3052931	Mitf-PD	1781	-	Mitf	OK	NC_047630	NC_047630:3033025-3052931
NC_047630	3053996	3057686	PIP4K-PA	2032	+	PIP4K	OK	NC_047630	NC_047630:3053996-3057686
NC_047630	3053996	3057686	PIP4K-PB	2032	+	PIP4K	OK	NC_047630	NC_047630:3053996-3057686
NC_047630	3058255	3071860	CG33521-PA	1595	-	CG33521	OK	NC_047630	NC_047630:3058255-3071860
NC_047630	3058255	3071860	CG33521-PC	1555	-	CG33521	OK	NC_047630	NC_047630:3058255-3071860
NC_047630	3058255	3071860	CG33521-PD	1555	-	CG33521	OK	NC_047630	NC_047630:3058255-3071860
NC_047630	3058255	3071860	CG33521-PG	1412	-	CG33521	OK	NC_047630	NC_047630:3058255-3071860
NC_047630	3069355	3072200	Dyrk3-PA	2308	-	Dyrk3	OK	NC_047630	NC_047630:3069355-3072200
NC_047630	3069355	3072200	Dyrk3-PC	2308	-	Dyrk3	OK	NC_047630	NC_047630:3069355-3072200
NC_047630	3069355	3072200	Dyrk3-PE	2308	-	Dyrk3	OK	NC_047630	NC_047630:3069355-3072200
NC_047630	3080121	3104759	Cadps-PA	6812	+	Cadps	OK	NC_047630	NC_047630:3080121-3104759
NC_047630	3080121	3104759	Cadps-PB	6553	+	Cadps	OK	NC_047630	NC_047630:3080121-3104759
NC_047630	3080121	3104759	Cadps-PD	6827	+	Cadps	OK	NC_047630	NC_047630:3080121-3104759
NC_047630	3080121	3104759	Cadps-PE	6619	+	Cadps	OK	NC_047630	NC_047630:3080121-3104759
NC_047630	3080121	3104759	Cadps-PF	6516	+	Cadps	OK	NC_047630	NC_047630:3080121-3104759
NC_047630	3108736	3113373	ND-49-PA	2366	-	ND-49	OK	NC_047630	NC_047630:3108736-3113373
NC_047630	3108736	3113373	ND-49-PB	2366	-	ND-49	OK	NC_047630	NC_047630:3108736-3113373
NC_047630	3115224	3121032	Ephrin-PA	1440	+	Ephrin	OK	NC_047630	NC_047630:3115224-3121032
NC_047630	3115224	3121032	Ephrin-PB	1440	+	Ephrin	OK	NC_047630	NC_047630:3115224-3121032
NC_047630	3115224	3121032	Ephrin-PC	1440	+	Ephrin	OK	NC_047630	NC_047630:3115224-3121032
NC_047630	3127376	3139699	CG1909-PA	2433	+	CG1909	OK	NC_047630	NC_047630:3127376-3139699
NC_047630	3127376	3139699	CG1909-PB	2433	+	CG1909	OK	NC_047630	NC_047630:3127376-3139699
NC_047630	3144972	3149875	onecut-PA	1725	+	onecut	OK	NC_047630	NC_047630:3144972-3149875
NC_047630	3144972	3149875	onecut-PB	1725	+	onecut	OK	NC_047630	NC_047630:3144972-3149875
NC_047630	3154373	3165248	lgs-PA	2505	+	lgs	OK	NC_047630	NC_047630:3154373-3165248
NC_047630	3225495	3245586	dati-PA	2472	+	dati	OK	NC_047630	NC_047630:3225495-3245586
NC_047630	3225495	3245586	dati-PB	2415	+	dati	OK	NC_047630	NC_047630:3225495-3245586
NC_047630	3225495	3245586	dati-PC	2472	+	dati	OK	NC_047630	NC_047630:3225495-3245586
NC_047630	3227795	3245586	dati-PD	2434	+	dati	OK	NC_047630	NC_047630:3227795-3245586
NC_047630	3248068	3258493	Hcf-PA	4000	-	Hcf	OK	NC_047630	NC_047630:3248068-3258493
NC_047630	3248068	3258493	Hcf-PB	4000	-	Hcf	OK	NC_047630	NC_047630:3248068-3258493
NC_047630	3248068	3258493	Hcf-PE	3889	-	Hcf	OK	NC_047630	NC_047630:3248068-3258493
NC_047630	3248068	3258493	Hcf-PF	3721	-	Hcf	OK	NC_047630	NC_047630:3248068-3258493
NC_047630	3248068	3258493	Hcf-PG	4000	-	Hcf	OK	NC_047630	NC_047630:3248068-3258493
NC_047630	3269659	3285299	PMCA-PN	5388	+	PMCA	OK	NC_047630	NC_047630:3269659-3285299
NC_047630	3269659	3290072	PMCA-PJ	5697	+	PMCA	OK	NC_047630	NC_047630:3269659-3290072
NC_047630	3269659	3290072	PMCA-PM	5697	+	PMCA	OK	NC_047630	NC_047630:3269659-3290072
NC_047630	3269659	3290072	PMCA-PS	5697	+	PMCA	OK	NC_047630	NC_047630:3269659-3290072
NC_047630	3269659	3294214	PMCA-PI	5782	+	PMCA	OK	NC_047630	NC_047630:3269659-3294214
NC_047630	3269659	3294214	PMCA-PK	5695	+	PMCA	OK	NC_047630	NC_047630:3269659-3294214
NC_047630	3269659	3294214	PMCA-PL	5782	+	PMCA	OK	NC_047630	NC_047630:3269659-3294214
NC_047630	3269659	3294214	PMCA-PO	5782	+	PMCA	OK	NC_047630	NC_047630:3269659-3294214
NC_047630	3269659	3294214	PMCA-PP	5765	+	PMCA	OK	NC_047630	NC_047630:3269659-3294214
NC_047630	3269659	3294214	PMCA-PQ	5681	+	PMCA	OK	NC_047630	NC_047630:3269659-3294214
NC_047630	3269659	3294214	PMCA-PR	5770	+	PMCA	OK	NC_047630	NC_047630:3269659-3294214
NC_047630	3297607	3298322	Zip102B-PB	784	-	Zip102B	OK	NC_047630	NC_047630:3297607-3298322
NC_047630	3297607	3298322	Zip102B-PD	784	-	Zip102B	OK	NC_047630	NC_047630:3297607-3298322
NC_047630	3297607	3298712	Zip102B-PE	1125	-	Zip102B	OK	NC_047630	NC_047630:3297607-3298712
NC_047630	3297607	3298712	Zip102B-PF	1125	-	Zip102B	OK	NC_047630	NC_047630:3297607-3298712
NC_047630	3299685	3300227	Rnf11-PA	602	+	Rnf11	OK	NC_047630	NC_047630:3299685-3300227
NC_047630	3299685	3300227	Rnf11-PB	610	+	Rnf11	OK	NC_047630	NC_047630:3299685-3300227
NC_047630	3308677	3310481	mav-PA	1161	-	mav	OK	NC_047630	NC_047630:3308677-3310481
NC_047630	3315665	3335211	sv-PI	1744	-	sv	OK	NC_047630	NC_047630:3315665-3335211
NC_047630	3315665	3343560	sv-PA	2109	-	sv	OK	NC_047630	NC_047630:3315665-3343560
NC_047630	3315665	3343560	sv-PC	1871	-	sv	OK	NC_047630	NC_047630:3315665-3343560
NC_047630	3315665	3343560	sv-PD	1980	-	sv	OK	NC_047630	NC_047630:3315665-3343560
NC_047630	3315665	3343560	sv-PH	2096	-	sv	OK	NC_047630	NC_047630:3315665-3343560
NC_047630	3315884	3343560	sv-PF	1905	-	sv	OK	NC_047630	NC_047630:3315884-3343560
NC_047630	3315884	3343560	sv-PG	1785	-	sv	OK	NC_047630	NC_047630:3315884-3343560
NC_047630	3355679	3363479	Actbeta-PA	1939	+	Actbeta	OK	NC_047630	NC_047630:3355679-3363479
NC_047630	3373103	3388133	apolpp-PA	10798	+	apolpp	OK	NC_047630	NC_047630:3373103-3388133
NC_047630	3373103	3388133	apolpp-PB	10798	+	apolpp	OK	NC_047630	NC_047630:3373103-3388133
NC_047630	3373103	3388133	apolpp-PC	10798	+	apolpp	OK	NC_047630	NC_047630:3373103-3388133
NC_047630	3373103	3388133	apolpp-PD	10798	+	apolpp	OK	NC_047630	NC_047630:3373103-3388133
NC_047630	3388302	3393583	Zyx-PH	1323	-	Zyx	OK	NC_047630	NC_047630:3388302-3393583
NC_047630	3388302	3393790	Zyx-PA	1429	-	Zyx	OK	NC_047630	NC_047630:3388302-3393790
NC_047630	3388302	3393790	Zyx-PB	1472	-	Zyx	OK	NC_047630	NC_047630:3388302-3393790
NC_047630	3388302	3393790	Zyx-PL	1472	-	Zyx	OK	NC_047630	NC_047630:3388302-3393790
NC_047630	3388302	3419920	Zyx-PG	1375	-	Zyx	OK	NC_047630	NC_047630:3388302-3419920
NC_047630	3397551	3409536	CaMKII-PA	2476	+	CaMKII	OK	NC_047630	NC_047630:3397551-3409536
NC_047630	3397551	3409536	CaMKII-PB	2542	+	CaMKII	OK	NC_047630	NC_047630:3397551-3409536
NC_047630	3397551	3409536	CaMKII-PC	2476	+	CaMKII	OK	NC_047630	NC_047630:3397551-3409536
NC_047630	3397551	3409536	CaMKII-PD	2608	+	CaMKII	OK	NC_047630	NC_047630:3397551-3409536
NC_047630	3397551	3409536	CaMKII-PE	2542	+	CaMKII	OK	NC_047630	NC_047630:3397551-3409536
NC_047630	3397551	3409536	CaMKII-PG	2519	+	CaMKII	OK	NC_047630	NC_047630:3397551-3409536
NC_047630	3397551	3409536	CaMKII-PH	2476	+	CaMKII	OK	NC_047630	NC_047630:3397551-3409536
NC_047630	3397551	3409536	CaMKII-PI	2608	+	CaMKII	OK	NC_047630	NC_047630:3397551-3409536
NC_047630	3397551	3409536	CaMKII-PJ	2612	+	CaMKII	OK	NC_047630	NC_047630:3397551-3409536
NC_047630	3397551	3409536	CaMKII-PK	2391	+	CaMKII	OK	NC_047630	NC_047630:3397551-3409536
NC_047630	3397551	3409536	CaMKII-PL	2517	+	CaMKII	OK	NC_047630	NC_047630:3397551-3409536
NC_047630	3397551	3409536	CaMKII-PM	2460	+	CaMKII	OK	NC_047630	NC_047630:3397551-3409536
NC_047630	3418861	3421192	ATPsynbeta-PA	2572	-	ATPsynbeta	OK	NC_047630	NC_047630:3418861-3421192
NC_047630	3418861	3421192	ATPsynbeta-PC	2553	-	ATPsynbeta	OK	NC_047630	NC_047630:3418861-3421192
NC_047630	3418861	3421192	ATPsynbeta-PD	2572	-	ATPsynbeta	OK	NC_047630	NC_047630:3418861-3421192
NC_047630	3429600	3443053	PlexA-PA	9398	+	PlexA	OK	NC_047630	NC_047630:3429600-3443053
NC_047630	3429600	3443053	PlexA-PF	9314	+	PlexA	OK	NC_047630	NC_047630:3429600-3443053
NC_047630	3432613	3443053	PlexA-PB	7544	+	PlexA	OK	NC_047630	NC_047630:3432613-3443053
NC_047630	3432613	3443053	PlexA-PC	7544	+	PlexA	OK	NC_047630	NC_047630:3432613-3443053
NC_047630	3449890	3467008	toy-PD	2243	-	toy	OK	NC_047630	NC_047630:3449890-3467008
NC_047630	3449989	3467008	toy-PA	2222	-	toy	OK	NC_047630	NC_047630:3449989-3467008
NC_047630	3449989	3467008	toy-PC	2161	-	toy	OK	NC_047630	NC_047630:3449989-3467008
NC_047630	3557778	3562651	fuss-PB	1552	+	fuss	OK	NC_047630	NC_047630:3557778-3562651
NC_047630	3557778	3562651	fuss-PD	1552	+	fuss	OK	NC_047630	NC_047630:3557778-3562651
NC_047630	3558371	3562651	fuss-PC	1523	+	fuss	OK	NC_047630	NC_047630:3558371-3562651
NC_047630	3569440	3578268	4E-T-PB	1487	+	4E-T	OK	NC_047630	NC_047630:3569440-3578268
NC_047630	3569440	3578268	4E-T-PC	1487	+	4E-T	OK	NC_047630	NC_047630:3569440-3578268
NC_047630	3569440	3578268	4E-T-PG	1487	+	4E-T	OK	NC_047630	NC_047630:3569440-3578268
NC_047630	3569440	3578268	4E-T-PH	1417	+	4E-T	OK	NC_047630	NC_047630:3569440-3578268
NC_047630	3582071	3590403	mGluR-PA	4036	-	mGluR	OK	NC_047630	NC_047630:3582071-3590403
NC_047630	3582071	3590403	mGluR-PB	4036	-	mGluR	OK	NC_047630	NC_047630:3582071-3590403
NC_047630	3584886	3590403	mGluR-PC	2205	-	mGluR	OK	NC_047630	NC_047630:3584886-3590403
NC_047630	3585121	3590403	mGluR-PD	1077	-	mGluR	OK	NC_047630	NC_047630:3585121-3590403
NC_047630	3603909	3623523	eIF4G1-PA	5100	+	eIF4G1	OK	NC_047630	NC_047630:3603909-3623523
NC_047630	3603909	3623523	eIF4G1-PB	5474	+	eIF4G1	OK	NC_047630	NC_047630:3603909-3623523
NC_047630	3603909	3623523	eIF4G1-PC	5100	+	eIF4G1	OK	NC_047630	NC_047630:3603909-3623523
NC_047630	3656594	3664158	Syt7-PF	1536	-	Syt7	OK	NC_047630	NC_047630:3656594-3664158
NC_047630	3656594	3665044	Syt7-PA	2026	-	Syt7	OK	NC_047630	NC_047630:3656594-3665044
NC_047630	3656594	3665044	Syt7-PI	1635	-	Syt7	OK	NC_047630	NC_047630:3656594-3665044
NC_047630	3656594	3665044	Syt7-PM	2026	-	Syt7	OK	NC_047630	NC_047630:3656594-3665044
NC_047630	3656855	3665044	Syt7-PB	1529	-	Syt7	OK	NC_047630	NC_047630:3656855-3665044
NC_047630	3667574	3674486	NfI-PB	2372	+	NfI	OK	NC_047630	NC_047630:3667574-3674486
NC_047630	3667574	3674486	NfI-PC	2333	+	NfI	OK	NC_047630	NC_047630:3667574-3674486
NC_047630	3679397	3687963	RhoGAP102A-PE	2120	+	RhoGAP102A	OK	NC_047630	NC_047630:3679397-3687963
NC_047630	3679397	3688177	RhoGAP102A-PD	2253	+	RhoGAP102A	OK	NC_047630	NC_047630:3679397-3688177
NC_047630	3679397	3688177	RhoGAP102A-PF	2253	+	RhoGAP102A	OK	NC_047630	NC_047630:3679397-3688177
NC_047630	3679397	3690901	RhoGAP102A-PC	2099	+	RhoGAP102A	OK	NC_047630	NC_047630:3679397-3690901
NC_047630	3691050	3693340	dpr7-PF	1068	-	dpr7	OK	NC_047630	NC_047630:3691050-3693340
NC_047630	3691050	3696352	dpr7-PG	1014	-	dpr7	OK	NC_047630	NC_047630:3691050-3696352
NC_047630	3735326	3749093	CG1674-PB	849	-	CG1674	OK	NC_047630	NC_047630:3735326-3749093
NC_047630	3735830	3749093	CG1674-PE	1388	-	CG1674	OK	NC_047630	NC_047630:3735830-3749093
NC_047630	3735830	3749093	CG1674-PF	1388	-	CG1674	OK	NC_047630	NC_047630:3735830-3749093
NC_047630	3735830	3749093	CG1674-PH	1388	-	CG1674	OK	NC_047630	NC_047630:3735830-3749093
NC_047630	3735830	3749093	CG1674-PM	1237	-	CG1674	OK	NC_047630	NC_047630:3735830-3749093
NC_047630	3735830	3751538	CG1674-PK	1411	-	CG1674	OK	NC_047630	NC_047630:3735830-3751538
NC_047630	3735830	3751538	CG1674-PL	1503	-	CG1674	OK	NC_047630	NC_047630:3735830-3751538
NC_047630	3735830	3781314	CG1674-PI	1054	-	CG1674	OK	NC_047630	NC_047630:3735830-3781314
NC_047630	3735830	3781314	CG1674-PJ	1429	-	CG1674	OK	NC_047630	NC_047630:3735830-3781314
NC_047630	3746815	3781314	CG1674-PD	645	-	CG1674	OK	NC_047630	NC_047630:3746815-3781314
NC_047630	3753617	3754021	Arl4-PC	479	+	Arl4	OK	NC_047630	NC_047630:3753617-3754021
NC_047630	3753617	3755585	Arl4-PA	977	+	Arl4	OK	NC_047630	NC_047630:3753617-3755585
NC_047630	3753617	3755585	Arl4-PB	966	+	Arl4	OK	NC_047630	NC_047630:3753617-3755585
NC_047630	3753684	3763815	CG11155-PB	3355	-	CG11155	OK	NC_047630	NC_047630:3753684-3763815
NC_047630	3755863	3763815	CG11155-PA	3972	-	CG11155	OK	NC_047630	NC_047630:3755863-3763815
NC_047630	3755863	3763815	CG11155-PD	3972	-	CG11155	OK	NC_047630	NC_047630:3755863-3763815
NC_047630	3766633	3773352	Kif3C-PA	1908	+	Kif3C	OK	NC_047630	NC_047630:3766633-3773352
NC_047630	3780321	3782287	pho-PA	893	-	pho	OK	NC_047630	NC_047630:3780321-3782287
NC_047630	3780321	3782287	pho-PB	893	-	pho	OK	NC_047630	NC_047630:3780321-3782287
NC_047630	3787325	3788202	RpS3A-PA	1483	+	RpS3A	OK	NC_047630	NC_047630:3787325-3788202
NC_047630	3787325	3788202	RpS3A-PF	1483	+	RpS3A	OK	NC_047630	NC_047630:3787325-3788202
NC_047630	3787419	3788202	RpS3A-PB	1131	+	RpS3A	OK	NC_047630	NC_047630:3787419-3788202
NC_047630	3820868	3851959	pan-PI	1720	+	pan	OK	NC_047630	NC_047630:3820868-3851959
NC_047630	3820868	3856338	pan-PQ	1954	+	pan	OK	NC_047630	NC_047630:3820868-3856338
NC_047630	3820868	3859078	pan-PA	2355	+	pan	OK	NC_047630	NC_047630:3820868-3859078
NC_047630	3820868	3859078	pan-PB	2355	+	pan	OK	NC_047630	NC_047630:3820868-3859078
NC_047630	3820868	3859078	pan-PD	2355	+	pan	OK	NC_047630	NC_047630:3820868-3859078
NC_047630	3820868	3859078	pan-PH	2307	+	pan	OK	NC_047630	NC_047630:3820868-3859078
NC_047630	3820868	3859078	pan-PR	2355	+	pan	OK	NC_047630	NC_047630:3820868-3859078
NC_047630	3820868	3859078	pan-PS	2325	+	pan	OK	NC_047630	NC_047630:3820868-3859078
NC_047630	3842648	3859078	pan-PJ	1750	+	pan	OK	NC_047630	NC_047630:3842648-3859078
NC_047627	21454923	21456521	yellow-h-PA	1709	+	yellow-h	Wanderer	Wanderer: NC_047627	NC_047627:21454923-21456521	Moved to A element (chrX)
NC_047629	22078172	22083988	CG31999-PA	3244	+	CG31999	Wanderer	Wanderer: NC_047629	NC_047629:22078172-22083988	Moved to D element (chr3L)
NC_047629	22078172	22083988	CG31999-PC	3244	+	CG31999	Wanderer	Wanderer: NC_047629	NC_047629:22078172-22083988	Moved to D element (chr3L)
NC_047631	18523390	18534453	JYalpha-PB	3732	+	JYalpha	Spurious	Spurious: NC_047631	NC_047631:18523390-18534453	Spurious match due to similarity to Atpalpha
NC_047630	2616785	2623574	CG33941-PF	0	+	CG33941	OK	NC_047630	NC_047630:2616785-2623574
NC_047630	3306640	3308108	CG46466-PA	0	+	CG46466	OK	NC_047630	NC_047630:3306640-3308108
NC_047627	1927136	1927852	CG11077-PA	0	+	CG11077	Wanderer	Wanderer: NC_047627	NC_047627:1927136-1927852	Moved to A element (chrX)
NC_047627	2929067	2930281	CG11076-PA	0	+	CG11076	Wanderer	Wanderer: NC_047627	NC_047627:2929067-2930281	Moved to A element (chrX)

## Sheet: DanaRefSeq2
chrom	chromStart	chromEnd	name	score	strand	gene	Status	scaffold	Coordinates	Comment
NC_057927	8117186	8127433	JYalpha-PB	3837	+	JYalpha	Spurious	Spurious: NC_057927	NC_057927:8117186-8127433	Spurious match due to similarity to Atpalpha
NC_057928	13817223	13819122	Kif3C-PA	1135	-	Kif3C	Spurious	Spurious: NC_057928	NC_057928:13817223-13819122	Spurious match due to similarity to Klp64D
NW_025319037	322245	419945	MED26-PA	2367	-	MED26	OK	NW_025319037	NW_025319037:322245-419945
NW_025319037	322245	419945	MED26-PB	2367	-	MED26	OK	NW_025319037	NW_025319037:322245-419945
NW_025319037	644641	646426	fd102C-PA	2074	+	fd102C	OK	NW_025319037	NW_025319037:644641-646426
NW_025319037	759587	1033212	Ekar-PA	2698	+	Ekar	OK	NW_025319037	NW_025319037:759587-1033212
NW_025319037	759587	1132761	Ekar-PB	3499	+	Ekar	OK	NW_025319037	NW_025319037:759587-1132761
NW_025319037	759587	1132761	Ekar-PD	3482	+	Ekar	OK	NW_025319037	NW_025319037:759587-1132761
NW_025319037	1166955	1256614	Gat-PA	2997	+	Gat	OK	NW_025319037	NW_025319037:1166955-1256614
NW_025319037	1182015	1256144	Gat-PB	2219	+	Gat	OK	NW_025319037	NW_025319037:1182015-1256144
NW_025319037	1292619	1313796	mav-PA	1260	+	mav	OK	NW_025319037	NW_025319037:1292619-1313796
NW_025319037	1425028	1439583	CG11360-PA	2142	-	CG11360	OK	NW_025319037	NW_025319037:1425028-1439583
NW_025319037	1425028	1439583	CG11360-PC	2142	-	CG11360	OK	NW_025319037	NW_025319037:1425028-1439583
NW_025319037	1425028	1439583	CG11360-PD	2142	-	CG11360	OK	NW_025319037	NW_025319037:1425028-1439583
NW_025319037	1425028	1439583	CG11360-PE	2142	-	CG11360	OK	NW_025319037	NW_025319037:1425028-1439583
NW_025319037	1660722	1746191	Slip1-PA	1670	+	Slip1	OK	NW_025319037	NW_025319037:1660722-1746191
NW_025319037	1660722	1746191	Slip1-PB	1424	+	Slip1	OK	NW_025319037	NW_025319037:1660722-1746191
NW_025319037	1660722	1760845	Slip1-PC	1239	+	Slip1	OK	NW_025319037	NW_025319037:1660722-1760845
NW_025319037	1969684	2002553	gw-PA	5190	-	gw	OK	NW_025319037	NW_025319037:1969684-2002553
NW_025319037	1969684	2002553	gw-PB	5190	-	gw	OK	NW_025319037	NW_025319037:1969684-2002553
NW_025319037	1969684	2002553	gw-PE	5190	-	gw	OK	NW_025319037	NW_025319037:1969684-2002553
NW_025319037	1969684	2002553	gw-PF	5190	-	gw	OK	NW_025319037	NW_025319037:1969684-2002553
NW_025319037	1969684	2002553	gw-PJ	5203	-	gw	OK	NW_025319037	NW_025319037:1969684-2002553
NW_025319037	2161246	2184185	anne-PI	5175	-	anne	OK	NW_025319037	NW_025319037:2161246-2184185
NW_025319037	2161246	2184242	anne-PH	5190	-	anne	OK	NW_025319037	NW_025319037:2161246-2184242
NW_025319037	2161246	2184329	anne-PA	5259	-	anne	OK	NW_025319037	NW_025319037:2161246-2184329
NW_025319037	2161246	2184329	anne-PB	5259	-	anne	OK	NW_025319037	NW_025319037:2161246-2184329
NW_025319037	2161246	2222469	anne-PG	5265	-	anne	OK	NW_025319037	NW_025319037:2161246-2222469
NW_025319037	2163826	2184185	anne-PC	2048	-	anne	OK	NW_025319037	NW_025319037:2163826-2184185
NW_025319037	2163826	2184242	anne-PD	2063	-	anne	OK	NW_025319037	NW_025319037:2163826-2184242
NW_025319037	2163826	2184329	anne-PF	2132	-	anne	OK	NW_025319037	NW_025319037:2163826-2184329
NW_025319037	2163826	2222469	anne-PE	2138	-	anne	OK	NW_025319037	NW_025319037:2163826-2222469
NW_025319037	2248068	2259342	CG31997-PA	660	+	CG31997	OK	NW_025319037	NW_025319037:2248068-2259342
NW_025319037	2248068	2259342	CG31997-PB	660	+	CG31997	OK	NW_025319037	NW_025319037:2248068-2259342
NW_025319037	2359385	2365288	ci-PC	1849	+	ci	OK	NW_025319037	NW_025319037:2359385-2365288
NW_025319037	2359385	2367519	ci-PA	3696	+	ci	OK	NW_025319037	NW_025319037:2359385-2367519
NW_025319037	2362084	2367519	ci-PB	3369	+	ci	OK	NW_025319037	NW_025319037:2362084-2367519
NW_025319037	2435892	2436796	RpS3A-PA	1467	+	RpS3A	OK	NW_025319037	NW_025319037:2435892-2436796
NW_025319037	2435892	2436796	RpS3A-PB	1084	+	RpS3A	OK	NW_025319037	NW_025319037:2435892-2436796
NW_025319037	2435892	2436796	RpS3A-PF	1467	+	RpS3A	OK	NW_025319037	NW_025319037:2435892-2436796
NW_025319037	2675373	2687542	Gyf-PD	4383	+	Gyf	OK	NW_025319037	NW_025319037:2675373-2687542
NW_025319037	2675373	2687542	Gyf-PF	4383	+	Gyf	OK	NW_025319037	NW_025319037:2675373-2687542
NW_025319037	2675373	2687542	Gyf-PG	4443	+	Gyf	OK	NW_025319037	NW_025319037:2675373-2687542
NW_025319037	2675373	2687542	Gyf-PH	4443	+	Gyf	OK	NW_025319037	NW_025319037:2675373-2687542
NW_025319037	2761044	2776269	Sox102F-PA	1704	-	Sox102F	OK	NW_025319037	NW_025319037:2761044-2776269
NW_025319037	2761044	2776269	Sox102F-PC	1704	-	Sox102F	OK	NW_025319037	NW_025319037:2761044-2776269
NW_025319037	2761044	2776269	Sox102F-PD	1704	-	Sox102F	OK	NW_025319037	NW_025319037:2761044-2776269
NW_025319037	2761044	2798697	Sox102F-PB	1735	-	Sox102F	OK	NW_025319037	NW_025319037:2761044-2798697
NW_025319037	3827054	3907242	CG1909-PA	1241	-	CG1909	OK	NW_025319037	NW_025319037:3827054-3907242
NW_025319037	3827054	3907242	CG1909-PB	1241	-	CG1909	OK	NW_025319037	NW_025319037:3827054-3907242
NW_025319037	4280887	4297393	Ephrin-PA	1855	+	Ephrin	OK	NW_025319037	NW_025319037:4280887-4297393
NW_025319037	4280887	4297393	Ephrin-PB	1855	+	Ephrin	OK	NW_025319037	NW_025319037:4280887-4297393
NW_025319037	4280887	4297393	Ephrin-PC	1855	+	Ephrin	OK	NW_025319037	NW_025319037:4280887-4297393
NW_025319037	4543325	4566682	4E-T-PB	2325	+	4E-T	OK	NW_025319037	NW_025319037:4543325-4566682
NW_025319037	4543325	4566682	4E-T-PC	2325	+	4E-T	OK	NW_025319037	NW_025319037:4543325-4566682
NW_025319037	4543325	4566682	4E-T-PG	2325	+	4E-T	OK	NW_025319037	NW_025319037:4543325-4566682
NW_025319037	4543325	4566682	4E-T-PH	2225	+	4E-T	OK	NW_025319037	NW_025319037:4543325-4566682
NW_025319037	4580201	4660158	eIF4G1-PA	5614	+	eIF4G1	OK	NW_025319037	NW_025319037:4580201-4660158
NW_025319037	4580201	4660158	eIF4G1-PB	6176	+	eIF4G1	OK	NW_025319037	NW_025319037:4580201-4660158
NW_025319037	4580201	4660158	eIF4G1-PC	5614	+	eIF4G1	OK	NW_025319037	NW_025319037:4580201-4660158
NW_025319037	4924952	4934085	mGluR-PD	1160	+	mGluR	OK	NW_025319037	NW_025319037:4924952-4934085
NW_025319037	4924952	4935415	mGluR-PC	2255	+	mGluR	OK	NW_025319037	NW_025319037:4924952-4935415
NW_025319037	4924952	5033766	mGluR-PA	4148	+	mGluR	OK	NW_025319037	NW_025319037:4924952-5033766
NW_025319037	4924952	5033766	mGluR-PB	4148	+	mGluR	OK	NW_025319037	NW_025319037:4924952-5033766
NW_025319037	5305220	5581522	unc-13-PB	8958	+	unc-13	OK	NW_025319037	NW_025319037:5305220-5581522
NW_025319037	5305220	5581522	unc-13-PE	8953	+	unc-13	OK	NW_025319037	NW_025319037:5305220-5581522
NW_025319037	5429306	5581522	unc-13-PF	5387	+	unc-13	OK	NW_025319037	NW_025319037:5429306-5581522
NW_025319037	5443276	5581522	unc-13-PA	5021	+	unc-13	OK	NW_025319037	NW_025319037:5443276-5581522
NW_025319037	5443276	5581522	unc-13-PC	5021	+	unc-13	OK	NW_025319037	NW_025319037:5443276-5581522
NW_025319037	5443276	5581522	unc-13-PD	5021	+	unc-13	OK	NW_025319037	NW_025319037:5443276-5581522
NW_025319037	5443276	5581522	unc-13-PG	5021	+	unc-13	OK	NW_025319037	NW_025319037:5443276-5581522
NW_025319037	5726904	5743928	ND-49-PA	2340	+	ND-49	OK	NW_025319037	NW_025319037:5726904-5743928
NW_025319037	5726904	5743928	ND-49-PB	2340	+	ND-49	OK	NW_025319037	NW_025319037:5726904-5743928
NW_025319037	5813838	5863302	zfh2-PA	8998	-	zfh2	OK	NW_025319037	NW_025319037:5813838-5863302
NW_025319037	5813838	5863302	zfh2-PB	8996	-	zfh2	OK	NW_025319037	NW_025319037:5813838-5863302
NW_025319037	5824150	5863302	zfh2-PC	8328	-	zfh2	OK	NW_025319037	NW_025319037:5824150-5863302
NW_025319037	6234283	6362579	Asator-PJ	3364	+	Asator	OK	NW_025319037	NW_025319037:6234283-6362579
NW_025319037	6234283	6398695	Asator-PI	3566	+	Asator	OK	NW_025319037	NW_025319037:6234283-6398695
NW_025319037	6236910	6362579	Asator-PE	3351	+	Asator	OK	NW_025319037	NW_025319037:6236910-6362579
NW_025319037	6236910	6362579	Asator-PG	2991	+	Asator	OK	NW_025319037	NW_025319037:6236910-6362579
NW_025319037	6236910	6398695	Asator-PD	3553	+	Asator	OK	NW_025319037	NW_025319037:6236910-6398695
NW_025319037	6237348	6346667	Asator-PF	2688	+	Asator	OK	NW_025319037	NW_025319037:6237348-6346667
NW_025319037	6237348	6362579	Asator-PK	3097	+	Asator	OK	NW_025319037	NW_025319037:6237348-6362579
NW_025319037	6237348	6362579	Asator-PL	3097	+	Asator	OK	NW_025319037	NW_025319037:6237348-6362579
NW_025319037	6237348	6398695	Asator-PH	3299	+	Asator	OK	NW_025319037	NW_025319037:6237348-6398695
NW_025319037	6687487	6766675	Eph-PD	4341	-	Eph	OK	NW_025319037	NW_025319037:6687487-6766675
NW_025319037	6701591	6766675	Eph-PA	4464	-	Eph	OK	NW_025319037	NW_025319037:6701591-6766675
NW_025319037	6701591	6766675	Eph-PC	4509	-	Eph	OK	NW_025319037	NW_025319037:6701591-6766675
NW_025319037	6701591	6766675	Eph-PE	4464	-	Eph	OK	NW_025319037	NW_025319037:6701591-6766675
NW_025319037	6701591	6797666	Eph-PB	4556	-	Eph	OK	NW_025319037	NW_025319037:6701591-6797666
NW_025319037	6704834	6797666	Eph-PF	4318	-	Eph	OK	NW_025319037	NW_025319037:6704834-6797666
NW_025319037	6812433	6881763	CaMKI-PA	1749	+	CaMKI	OK	NW_025319037	NW_025319037:6812433-6881763
NW_025319037	6812433	6881763	CaMKI-PB	1749	+	CaMKI	OK	NW_025319037	NW_025319037:6812433-6881763
NW_025319037	6812433	6881763	CaMKI-PG	1749	+	CaMKI	OK	NW_025319037	NW_025319037:6812433-6881763
NW_025319037	6812433	6881763	CaMKI-PI	1701	+	CaMKI	OK	NW_025319037	NW_025319037:6812433-6881763
NW_025319037	6821379	6881763	CaMKI-PH	1217	+	CaMKI	OK	NW_025319037	NW_025319037:6821379-6881763
NW_025319037	7052041	7114968	CG33978-PC	4532	+	CG33978	OK	NW_025319037	NW_025319037:7052041-7114968
NW_025319037	7052041	7114968	CG33978-PE	4532	+	CG33978	OK	NW_025319037	NW_025319037:7052041-7114968
NW_025319037	7227374	7303958	Taf3-PA	2529	-	Taf3	OK	NW_025319037	NW_025319037:7227374-7303958
NW_025319037	7382675	7404842	CG32006-PA	895	-	CG32006	OK	NW_025319037	NW_025319037:7382675-7404842
NW_025319037	7629589	7932040	myo-PA	1419	-	myo	OK	NW_025319037	NW_025319037:7629589-7932040
NW_025319037	7629589	7932040	myo-PC	1419	-	myo	OK	NW_025319037	NW_025319037:7629589-7932040
NW_025319037	7629589	7932040	myo-PD	1419	-	myo	OK	NW_025319037	NW_025319037:7629589-7932040
NW_025319037	8155179	8394219	Pur-alpha-PD	980	-	Pur-alpha	OK	NW_025319037	NW_025319037:8155179-8394219
NW_025319037	8155179	8492623	Pur-alpha-PG	1202	-	Pur-alpha	OK	NW_025319037	NW_025319037:8155179-8492623
NW_025319037	8155179	8492645	Pur-alpha-PA	1302	-	Pur-alpha	OK	NW_025319037	NW_025319037:8155179-8492645
NW_025319037	8155179	8492645	Pur-alpha-PB	1291	-	Pur-alpha	OK	NW_025319037	NW_025319037:8155179-8492645
NW_025319037	8155179	8492645	Pur-alpha-PC	1302	-	Pur-alpha	OK	NW_025319037	NW_025319037:8155179-8492645
NW_025319037	8155179	8492645	Pur-alpha-PE	1302	-	Pur-alpha	OK	NW_025319037	NW_025319037:8155179-8492645
NW_025319037	8155179	8492645	Pur-alpha-PF	1291	-	Pur-alpha	OK	NW_025319037	NW_025319037:8155179-8492645
NW_025319037	8667169	8687986	Tdg-PA	3848	+	Tdg	OK	NW_025319037	NW_025319037:8667169-8687986
NW_025319037	8667169	8687986	Tdg-PB	3848	+	Tdg	OK	NW_025319037	NW_025319037:8667169-8687986
NW_025319037	8667169	8687986	Tdg-PC	3848	+	Tdg	OK	NW_025319037	NW_025319037:8667169-8687986
NW_025319037	8804081	8847914	ey-PA	2634	+	ey	OK	NW_025319037	NW_025319037:8804081-8847914
NW_025319037	8804081	8847914	ey-PD	2872	+	ey	OK	NW_025319037	NW_025319037:8804081-8847914
NW_025319037	8807061	8847914	ey-PC	2705	+	ey	OK	NW_025319037	NW_025319037:8807061-8847914
NW_025319037	8817557	8847914	ey-PB	1792	+	ey	OK	NW_025319037	NW_025319037:8817557-8847914
NW_025319037	9143165	9157371	apolpp-PA	11593	-	apolpp	OK	NW_025319037	NW_025319037:9143165-9157371
NW_025319037	9143165	9157371	apolpp-PB	11593	-	apolpp	OK	NW_025319037	NW_025319037:9143165-9157371
NW_025319037	9143165	9157371	apolpp-PC	11593	-	apolpp	OK	NW_025319037	NW_025319037:9143165-9157371
NW_025319037	9143165	9157371	apolpp-PD	11593	-	apolpp	OK	NW_025319037	NW_025319037:9143165-9157371
NW_025319037	9291521	9386569	CaMKII-PA	2450	-	CaMKII	OK	NW_025319037	NW_025319037:9291521-9386569
NW_025319037	9291521	9386569	CaMKII-PB	2509	-	CaMKII	OK	NW_025319037	NW_025319037:9291521-9386569
NW_025319037	9291521	9386569	CaMKII-PC	2450	-	CaMKII	OK	NW_025319037	NW_025319037:9291521-9386569
NW_025319037	9291521	9386569	CaMKII-PD	2569	-	CaMKII	OK	NW_025319037	NW_025319037:9291521-9386569
NW_025319037	9291521	9386569	CaMKII-PE	2509	-	CaMKII	OK	NW_025319037	NW_025319037:9291521-9386569
NW_025319037	9291521	9386569	CaMKII-PG	2490	-	CaMKII	OK	NW_025319037	NW_025319037:9291521-9386569
NW_025319037	9291521	9386569	CaMKII-PH	2450	-	CaMKII	OK	NW_025319037	NW_025319037:9291521-9386569
NW_025319037	9291521	9386569	CaMKII-PI	2569	-	CaMKII	OK	NW_025319037	NW_025319037:9291521-9386569
NW_025319037	9291521	9386569	CaMKII-PJ	2570	-	CaMKII	OK	NW_025319037	NW_025319037:9291521-9386569
NW_025319037	9291521	9386569	CaMKII-PK	2367	-	CaMKII	OK	NW_025319037	NW_025319037:9291521-9386569
NW_025319037	9291521	9386569	CaMKII-PL	2476	-	CaMKII	OK	NW_025319037	NW_025319037:9291521-9386569
NW_025319037	9291521	9386569	CaMKII-PM	2428	-	CaMKII	OK	NW_025319037	NW_025319037:9291521-9386569
NW_025319038	202600	230847	Rnf11-PA	622	-	Rnf11	OK	NW_025319038	NW_025319038:202600-230847
NW_025319038	202600	230847	Rnf11-PB	615	-	Rnf11	OK	NW_025319038	NW_025319038:202600-230847
NW_025319038	412153	577101	PMCA-PI	5760	-	PMCA	OK	NW_025319038	NW_025319038:412153-577101
NW_025319038	412153	577101	PMCA-PK	5684	-	PMCA	OK	NW_025319038	NW_025319038:412153-577101
NW_025319038	412153	577101	PMCA-PL	5760	-	PMCA	OK	NW_025319038	NW_025319038:412153-577101
NW_025319038	412153	577101	PMCA-PO	5760	-	PMCA	OK	NW_025319038	NW_025319038:412153-577101
NW_025319038	412153	577101	PMCA-PP	5739	-	PMCA	OK	NW_025319038	NW_025319038:412153-577101
NW_025319038	412153	577101	PMCA-PQ	5665	-	PMCA	OK	NW_025319038	NW_025319038:412153-577101
NW_025319038	412153	577101	PMCA-PR	5744	-	PMCA	OK	NW_025319038	NW_025319038:412153-577101
NW_025319038	471521	577101	PMCA-PJ	5656	-	PMCA	OK	NW_025319038	NW_025319038:471521-577101
NW_025319038	471521	577101	PMCA-PM	5656	-	PMCA	OK	NW_025319038	NW_025319038:471521-577101
NW_025319038	471521	577101	PMCA-PS	5656	-	PMCA	OK	NW_025319038	NW_025319038:471521-577101
NW_025319038	478515	577101	PMCA-PN	5356	-	PMCA	OK	NW_025319038	NW_025319038:478515-577101
NW_025319038	805487	964089	NfI-PB	2651	-	NfI	OK	NW_025319038	NW_025319038:805487-964089
NW_025319038	805487	964089	NfI-PC	2639	-	NfI	OK	NW_025319038	NW_025319038:805487-964089
NW_025319038	1053718	1192709	dpr7-PG	1048	+	dpr7	OK	NW_025319038	NW_025319038:1053718-1192709
NW_025319038	1061698	1145993	dpr7-PF	1044	+	dpr7	OK	NW_025319038	NW_025319038:1061698-1145993
NW_025319038	1353769	1428928	CG1674-PB	736	-	CG1674	OK	NW_025319038	NW_025319038:1353769-1428928
NW_025319038	1353769	1428928	CG1674-PE	1375	-	CG1674	OK	NW_025319038	NW_025319038:1353769-1428928
NW_025319038	1353769	1428928	CG1674-PF	1375	-	CG1674	OK	NW_025319038	NW_025319038:1353769-1428928
NW_025319038	1353769	1428928	CG1674-PH	1375	-	CG1674	OK	NW_025319038	NW_025319038:1353769-1428928
NW_025319038	1353769	1428928	CG1674-PM	1225	-	CG1674	OK	NW_025319038	NW_025319038:1353769-1428928
NW_025319038	1353769	1460912	CG1674-PI	1063	-	CG1674	OK	NW_025319038	NW_025319038:1353769-1460912
NW_025319038	1353769	1460912	CG1674-PJ	1425	-	CG1674	OK	NW_025319038	NW_025319038:1353769-1460912
NW_025319038	1353769	1460912	CG1674-PK	1401	-	CG1674	OK	NW_025319038	NW_025319038:1353769-1460912
NW_025319038	1353769	1460912	CG1674-PL	1380	-	CG1674	OK	NW_025319038	NW_025319038:1353769-1460912
NW_025319038	1366459	1460912	CG1674-PD	539	-	CG1674	OK	NW_025319038	NW_025319038:1366459-1460912
NW_025319038	1639254	1665312	pan-PJ	2504	-	pan	OK	NW_025319038	NW_025319038:1639254-1665312
NW_025319038	1639254	1684482	pan-PA	2734	-	pan	OK	NW_025319038	NW_025319038:1639254-1684482
NW_025319038	1639254	1684482	pan-PB	2734	-	pan	OK	NW_025319038	NW_025319038:1639254-1684482
NW_025319038	1639254	1684482	pan-PD	2734	-	pan	OK	NW_025319038	NW_025319038:1639254-1684482
NW_025319038	1639254	1684482	pan-PH	2694	-	pan	OK	NW_025319038	NW_025319038:1639254-1684482
NW_025319038	1639254	1684482	pan-PR	2734	-	pan	OK	NW_025319038	NW_025319038:1639254-1684482
NW_025319038	1639254	1684482	pan-PS	2681	-	pan	OK	NW_025319038	NW_025319038:1639254-1684482
NW_025319038	1643014	1684482	pan-PQ	2079	-	pan	OK	NW_025319038	NW_025319038:1643014-1684482
NW_025319038	1655089	1684482	pan-PI	1750	-	pan	OK	NW_025319038	NW_025319038:1655089-1684482
NW_025319038	1763986	1780083	PlexB-PA	9221	-	PlexB	OK	NW_025319038	NW_025319038:1763986-1780083
NW_025319038	1763986	1780083	PlexB-PB	9221	-	PlexB	OK	NW_025319038	NW_025319038:1763986-1780083
NW_025319038	2014344	2017767	fuss-PC	1757	-	fuss	OK	NW_025319038	NW_025319038:2014344-2017767
NW_025319038	2014344	2021038	fuss-PB	1739	-	fuss	OK	NW_025319038	NW_025319038:2014344-2021038
NW_025319038	2014344	2021038	fuss-PD	1739	-	fuss	OK	NW_025319038	NW_025319038:2014344-2021038
NW_025319038	2218409	2311687	Hcf-PA	4726	+	Hcf	OK	NW_025319038	NW_025319038:2218409-2311687
NW_025319038	2218409	2311687	Hcf-PB	4726	+	Hcf	OK	NW_025319038	NW_025319038:2218409-2311687
NW_025319038	2218409	2311687	Hcf-PE	4634	+	Hcf	OK	NW_025319038	NW_025319038:2218409-2311687
NW_025319038	2218409	2311687	Hcf-PF	4440	+	Hcf	OK	NW_025319038	NW_025319038:2218409-2311687
NW_025319038	2218409	2311687	Hcf-PG	4726	+	Hcf	OK	NW_025319038	NW_025319038:2218409-2311687
NW_025319038	2398411	2452358	dati-PD	2939	-	dati	OK	NW_025319038	NW_025319038:2398411-2452358
NW_025319038	2398411	2455826	dati-PA	3476	-	dati	OK	NW_025319038	NW_025319038:2398411-2455826
NW_025319038	2398411	2455826	dati-PB	3420	-	dati	OK	NW_025319038	NW_025319038:2398411-2455826
NW_025319038	2398411	2455826	dati-PC	3476	-	dati	OK	NW_025319038	NW_025319038:2398411-2455826
NW_025319038	2585365	2647354	lgs-PA	4147	-	lgs	OK	NW_025319038	NW_025319038:2585365-2647354
NW_025319038	2649661	2650728	Zip102B-PE	1281	+	Zip102B	OK	NW_025319038	NW_025319038:2649661-2650728
NW_025319038	2649661	2650728	Zip102B-PF	1281	+	Zip102B	OK	NW_025319038	NW_025319038:2649661-2650728
NW_025319038	2650025	2650728	Zip102B-PB	918	+	Zip102B	OK	NW_025319038	NW_025319038:2650025-2650728
NW_025319038	2650025	2650728	Zip102B-PD	918	+	Zip102B	OK	NW_025319038	NW_025319038:2650025-2650728
NW_025319038	2687402	2700926	Mitf-PA	2257	-	Mitf	OK	NW_025319038	NW_025319038:2687402-2700926
NW_025319038	2687402	2700926	Mitf-PB	2257	-	Mitf	OK	NW_025319038	NW_025319038:2687402-2700926
NW_025319038	2687402	2700926	Mitf-PD	2221	-	Mitf	OK	NW_025319038	NW_025319038:2687402-2700926
NW_025319038	2687402	2704250	Mitf-PC	2269	-	Mitf	OK	NW_025319038	NW_025319038:2687402-2704250
NW_025319038	2861639	2862372	Arf102F-PA	976	-	Arf102F	OK	NW_025319038	NW_025319038:2861639-2862372
NW_025319038	2861639	2862372	Arf102F-PB	976	-	Arf102F	OK	NW_025319038	NW_025319038:2861639-2862372
NW_025319038	2919742	2968997	Crk-PG	296	-	Crk	OK	NW_025319038	NW_025319038:2919742-2968997
NW_025319038	2948195	2968997	Crk-PD	787	-	Crk	OK	NW_025319038	NW_025319038:2948195-2968997
NW_025319038	2967803	2968997	Crk-PA	1132	-	Crk	OK	NW_025319038	NW_025319038:2967803-2968997
NW_025319038	2967803	2968997	Crk-PB	1016	-	Crk	OK	NW_025319038	NW_025319038:2967803-2968997
NW_025319038	2967803	2968997	Crk-PC	1132	-	Crk	OK	NW_025319038	NW_025319038:2967803-2968997
NW_025319038	2967803	2968997	Crk-PE	1054	-	Crk	OK	NW_025319038	NW_025319038:2967803-2968997
NW_025319038	3087977	3133094	yellow-h-PA	1738	+	yellow-h	OK	NW_025319038	NW_025319038:3087977-3133094
NW_025319038	3260753	3696799	CG31999-PA	3224	-	CG31999	OK	NW_025319038	NW_025319038:3260753-3696799
NW_025319038	3260753	3696799	CG31999-PC	3224	-	CG31999	OK	NW_025319038	NW_025319038:3260753-3696799
NW_025319038	3801135	3836786	PIP4K-PA	2015	-	PIP4K	OK	NW_025319038	NW_025319038:3801135-3836786
NW_025319038	3801135	3836786	PIP4K-PB	2015	-	PIP4K	OK	NW_025319038	NW_025319038:3801135-3836786
NW_025319038	3888999	3937370	Ank-PB	5535	+	Ank	OK	NW_025319038	NW_025319038:3888999-3937370
NW_025319038	3888999	3937370	Ank-PC	5535	+	Ank	OK	NW_025319038	NW_025319038:3888999-3937370
NW_025319038	3888999	3937370	Ank-PD	5535	+	Ank	OK	NW_025319038	NW_025319038:3888999-3937370
NW_025319038	3888999	3937370	Ank-PE	5535	+	Ank	OK	NW_025319038	NW_025319038:3888999-3937370
NW_025319038	4114126	4135654	CG31998-PA	4274	+	CG31998	OK	NW_025319038	NW_025319038:4114126-4135654
NW_025319038	4114435	4135654	CG31998-PB	4269	+	CG31998	OK	NW_025319038	NW_025319038:4114435-4135654
NW_025319038	4199307	4232931	Abcd1-PA	3186	-	Abcd1	OK	NW_025319038	NW_025319038:4199307-4232931
NW_025319038	4199307	4232931	Abcd1-PB	3186	-	Abcd1	OK	NW_025319038	NW_025319038:4199307-4232931
NW_025319038	4199307	4232931	Abcd1-PC	3186	-	Abcd1	OK	NW_025319038	NW_025319038:4199307-4232931
NW_025319038	4199307	4232931	Abcd1-PD	3186	-	Abcd1	OK	NW_025319038	NW_025319038:4199307-4232931
NW_025319038	4199307	4232931	Abcd1-PG	3186	-	Abcd1	OK	NW_025319038	NW_025319038:4199307-4232931
NW_025319038	4199307	4232931	Abcd1-PH	3186	-	Abcd1	OK	NW_025319038	NW_025319038:4199307-4232931
NW_025319038	4668384	4703440	CG33521-PA	541	+	CG33521	OK	NW_025319038	NW_025319038:4668384-4703440
NW_025319038	4668384	4703440	CG33521-PC	541	+	CG33521	OK	NW_025319038	NW_025319038:4668384-4703440
NW_025319038	4668384	4703440	CG33521-PD	541	+	CG33521	OK	NW_025319038	NW_025319038:4668384-4703440
NW_025319038	4668597	4703440	CG33521-PG	411	+	CG33521	OK	NW_025319038	NW_025319038:4668597-4703440
NW_025319038	4818626	4871909	Arl4-PA	1146	+	Arl4	OK	NW_025319038	NW_025319038:4818626-4871909
NW_025319038	4818626	4871909	Arl4-PB	1136	+	Arl4	OK	NW_025319038	NW_025319038:4818626-4871909
NW_025319038	5018510	5028352	Dyrk3-PA	2233	+	Dyrk3	OK	NW_025319038	NW_025319038:5018510-5028352
NW_025319038	5018510	5028352	Dyrk3-PC	2233	+	Dyrk3	OK	NW_025319038	NW_025319038:5018510-5028352
NW_025319038	5018510	5028352	Dyrk3-PE	2233	+	Dyrk3	OK	NW_025319038	NW_025319038:5018510-5028352
NW_025319038	5206661	5522285	Cadps-PA	6859	+	Cadps	OK	NW_025319038	NW_025319038:5206661-5522285
NW_025319038	5206661	5522285	Cadps-PB	6478	+	Cadps	OK	NW_025319038	NW_025319038:5206661-5522285
NW_025319038	5206661	5522285	Cadps-PD	6865	+	Cadps	OK	NW_025319038	NW_025319038:5206661-5522285
NW_025319038	5206661	5522285	Cadps-PE	6650	+	Cadps	OK	NW_025319038	NW_025319038:5206661-5522285
NW_025319038	5206661	5522285	Cadps-PF	6464	+	Cadps	OK	NW_025319038	NW_025319038:5206661-5522285
NW_025319038	5617573	5712250	bt-PC	38278	+	bt	OK	NW_025319038	NW_025319038:5617573-5712250
NW_025319038	5617573	5712250	bt-PF	40130	+	bt	OK	NW_025319038	NW_025319038:5617573-5712250
NW_025319038	5617573	5712250	bt-PH	37956	+	bt	OK	NW_025319038	NW_025319038:5617573-5712250
NW_025319038	5617573	5712250	bt-PI	39869	+	bt	OK	NW_025319038	NW_025319038:5617573-5712250
NW_025319038	5617573	5712250	bt-PJ	38535	+	bt	OK	NW_025319038	NW_025319038:5617573-5712250
NW_025319041	255609	303062	Cals-PA	3898	+	Cals	OK	NW_025319041	NW_025319041:255609-303062
NW_025319041	255609	303062	Cals-PB	3898	+	Cals	OK	NW_025319041	NW_025319041:255609-303062
NW_025319041	255609	303062	Cals-PC	3887	+	Cals	OK	NW_025319041	NW_025319041:255609-303062
NW_025319041	255609	303062	Cals-PD	3898	+	Cals	OK	NW_025319041	NW_025319041:255609-303062
NW_025319041	572183	624683	sv-PI	1868	-	sv	OK	NW_025319041	NW_025319041:572183-624683
NW_025319041	572183	630702	sv-PA	2443	-	sv	OK	NW_025319041	NW_025319041:572183-630702
NW_025319041	572183	630702	sv-PC	2092	-	sv	OK	NW_025319041	NW_025319041:572183-630702
NW_025319041	572183	630702	sv-PD	2209	-	sv	OK	NW_025319041	NW_025319041:572183-630702
NW_025319041	572183	630702	sv-PH	2430	-	sv	OK	NW_025319041	NW_025319041:572183-630702
NW_025319041	576936	630702	sv-PF	2225	-	sv	OK	NW_025319041	NW_025319041:576936-630702
NW_025319041	576936	630702	sv-PG	1996	-	sv	OK	NW_025319041	NW_025319041:576936-630702
NW_025319041	1064797	1244862	Actbeta-PA	2755	+	Actbeta	OK	NW_025319041	NW_025319041:1064797-1244862
NW_025319041	1674951	1723861	CG32017-PB	1256	+	CG32017	OK	NW_025319041	NW_025319041:1674951-1723861
NW_025319041	1674951	1723861	CG32017-PC	1256	+	CG32017	OK	NW_025319041	NW_025319041:1674951-1723861
NW_025319041	1674951	1723861	CG32017-PD	1256	+	CG32017	OK	NW_025319041	NW_025319041:1674951-1723861
NW_025319041	2047001	2442273	CG11155-PB	3522	+	CG11155	OK	NW_025319041	NW_025319041:2047001-2442273
NW_025319041	2047001	2443068	CG11155-PA	4102	+	CG11155	OK	NW_025319041	NW_025319041:2047001-2443068
NW_025319041	2047001	2443068	CG11155-PD	4102	+	CG11155	OK	NW_025319041	NW_025319041:2047001-2443068
NW_025319041	2518253	2521531	onecut-PA	2329	-	onecut	OK	NW_025319041	NW_025319041:2518253-2521531
NW_025319041	2518253	2521531	onecut-PB	2329	-	onecut	OK	NW_025319041	NW_025319041:2518253-2521531
NW_025319041	2610090	2811908	Syt7-PB	1464	+	Syt7	OK	NW_025319041	NW_025319041:2610090-2811908
NW_025319041	2610090	2812180	Syt7-PA	1960	+	Syt7	OK	NW_025319041	NW_025319041:2610090-2812180
NW_025319041	2610090	2812180	Syt7-PI	1578	+	Syt7	OK	NW_025319041	NW_025319041:2610090-2812180
NW_025319041	2610090	2812180	Syt7-PM	1960	+	Syt7	OK	NW_025319041	NW_025319041:2610090-2812180
NW_025319041	2702310	2812180	Syt7-PF	1497	+	Syt7	OK	NW_025319041	NW_025319041:2702310-2812180
NW_025319041	2953263	3002187	pho-PA	1043	-	pho	OK	NW_025319041	NW_025319041:2953263-3002187
NW_025319041	2953263	3002187	pho-PB	1043	-	pho	OK	NW_025319041	NW_025319041:2953263-3002187
NW_025319045	160052	165631	Rad23-PB	1056	-	Rad23	OK	NW_025319045	NW_025319045:160052-165631
NW_025319045	160052	185272	Rad23-PA	1356	-	Rad23	OK	NW_025319045	NW_025319045:160052-185272
NW_025319045	160052	185272	Rad23-PC	1356	-	Rad23	OK	NW_025319045	NW_025319045:160052-185272
NW_025319050	156097	159392	Zyx-PH	1418	-	Zyx	OK	NW_025319050	NW_025319050:156097-159392
NW_025319050	156097	160489	Zyx-PG	1491	-	Zyx	OK	NW_025319050	NW_025319050:156097-160489
NW_025319050	156097	164283	Zyx-PA	1561	-	Zyx	OK	NW_025319050	NW_025319050:156097-164283
NW_025319050	156097	164283	Zyx-PB	1549	-	Zyx	OK	NW_025319050	NW_025319050:156097-164283
NW_025319050	156097	164283	Zyx-PL	1549	-	Zyx	OK	NW_025319050	NW_025319050:156097-164283
NW_025319050	226334	228538	ATPsynbeta-PA	2571	-	ATPsynbeta	OK	NW_025319050	NW_025319050:226334-228538
NW_025319050	226334	228538	ATPsynbeta-PC	2551	-	ATPsynbeta	OK	NW_025319050	NW_025319050:226334-228538
NW_025319050	226334	228538	ATPsynbeta-PD	2571	-	ATPsynbeta	OK	NW_025319050	NW_025319050:226334-228538
NW_025319050	335650	350580	PlexA-PA	9734	+	PlexA	OK	NW_025319050	NW_025319050:335650-350580
NW_025319050	335650	350580	PlexA-PF	9635	+	PlexA	OK	NW_025319050	NW_025319050:335650-350580
NW_025319050	344259	350580	PlexA-PB	7729	+	PlexA	OK	NW_025319050	NW_025319050:344259-350580
NW_025319050	344259	350580	PlexA-PC	7729	+	PlexA	OK	NW_025319050	NW_025319050:344259-350580
NW_025319050	485659	533463	toy-PD	2488	-	toy	OK	NW_025319050	NW_025319050:485659-533463
NW_025319050	486001	533463	toy-PA	2366	-	toy	OK	NW_025319050	NW_025319050:486001-533463
NW_025319050	486001	533463	toy-PC	2291	-	toy	OK	NW_025319050	NW_025319050:486001-533463
NW_025319037	6527842	6544164	CG33941-PF	0	-	CG33941	OK	NW_025319037	NW_025319037:6527842-6544164
NW_025319037	1556384	1557544	CG46466-PA	0	-	CG46466	OK	NW_025319037	NW_025319037:1556384-1557544
NC_057931	3201108	3201867	CG11077-PA	0	-	CG11077	Wanderer	Wanderer: NC_057931	NC_057931:3201108-3201867
NC_057931	3201996	3203164	CG11076-PA	0	-	CG11076	Wanderer	Wanderer: NC_057931	NC_057931:3201996-3203164

## Sheet: DariRefSeq1
chrom	chromStart	chromEnd	name	score	strand	gene	Status	scaffold	Coordinates	Comment
NW_017127684	16853393	16857684	Gat-PA	3242	-	Gat	Wanderer	Wanderer: NW_017127684	NW_017127684:16853393-16857684	Moved to D element (chr3L)
NW_017127684	16854017	16857684	Gat-PB	2376	-	Gat	Wanderer	Wanderer: NW_017127684	NW_017127684:16854017-16857684	Moved to D element (chr3L)
NW_017127685	23869396	23873501	CG31998-PA	3316	-	CG31998	Wanderer	Wanderer: NW_017127685	NW_017127685:23869396-23873501	Moved to C element (chr2R)
NW_017127685	23869396	23885489	CG31998-PB	3344	-	CG31998	Wanderer	Wanderer: NW_017127685	NW_017127685:23869396-23885489	Moved to C element (chr2R)
NW_017127686	988768	1014726	Crk-PG	310	-	Crk	OK	NW_017127686	NW_017127686:988768-1014726
NW_017127686	1011377	1014726	Crk-PD	828	-	Crk	OK	NW_017127686	NW_017127686:1011377-1014726
NW_017127686	1012925	1014726	Crk-PA	1193	-	Crk	OK	NW_017127686	NW_017127686:1012925-1014726
NW_017127686	1012925	1014726	Crk-PB	1036	-	Crk	OK	NW_017127686	NW_017127686:1012925-1014726
NW_017127686	1012925	1014726	Crk-PC	1193	-	Crk	OK	NW_017127686	NW_017127686:1012925-1014726
NW_017127686	1012925	1014726	Crk-PE	1138	-	Crk	OK	NW_017127686	NW_017127686:1012925-1014726
NW_017127686	1030944	1034361	Abcd1-PA	2756	+	Abcd1	OK	NW_017127686	NW_017127686:1030944-1034361
NW_017127686	1030944	1034361	Abcd1-PB	2756	+	Abcd1	OK	NW_017127686	NW_017127686:1030944-1034361
NW_017127686	1030944	1034361	Abcd1-PC	2756	+	Abcd1	OK	NW_017127686	NW_017127686:1030944-1034361
NW_017127686	1030944	1034361	Abcd1-PD	2756	+	Abcd1	OK	NW_017127686	NW_017127686:1030944-1034361
NW_017127686	1030944	1034361	Abcd1-PG	2756	+	Abcd1	OK	NW_017127686	NW_017127686:1030944-1034361
NW_017127686	1030944	1034361	Abcd1-PH	2756	+	Abcd1	OK	NW_017127686	NW_017127686:1030944-1034361
NW_017127686	1038615	1044468	Cals-PA	3778	+	Cals	OK	NW_017127686	NW_017127686:1038615-1044468
NW_017127686	1038615	1044468	Cals-PB	3778	+	Cals	OK	NW_017127686	NW_017127686:1038615-1044468
NW_017127686	1038615	1044468	Cals-PC	3771	+	Cals	OK	NW_017127686	NW_017127686:1038615-1044468
NW_017127686	1038615	1044468	Cals-PD	3778	+	Cals	OK	NW_017127686	NW_017127686:1038615-1044468
NW_017127686	1046258	1048709	CG11360-PA	1808	-	CG11360	OK	NW_017127686	NW_017127686:1046258-1048709
NW_017127686	1046258	1048709	CG11360-PC	1808	-	CG11360	OK	NW_017127686	NW_017127686:1046258-1048709
NW_017127686	1046258	1048709	CG11360-PD	1808	-	CG11360	OK	NW_017127686	NW_017127686:1046258-1048709
NW_017127686	1046258	1048709	CG11360-PE	1808	-	CG11360	OK	NW_017127686	NW_017127686:1046258-1048709
NW_017127686	1052016	1055256	Slip1-PA	1581	-	Slip1	OK	NW_017127686	NW_017127686:1052016-1055256
NW_017127686	1052016	1055256	Slip1-PB	1327	-	Slip1	OK	NW_017127686	NW_017127686:1052016-1055256
NW_017127686	1052542	1055256	Slip1-PC	1094	-	Slip1	OK	NW_017127686	NW_017127686:1052542-1055256
NW_017127686	1057976	1061753	myo-PA	1526	-	myo	OK	NW_017127686	NW_017127686:1057976-1061753
NW_017127686	1057976	1061753	myo-PC	1526	-	myo	OK	NW_017127686	NW_017127686:1057976-1061753
NW_017127686	1057976	1061753	myo-PD	1526	-	myo	OK	NW_017127686	NW_017127686:1057976-1061753
NW_017127686	1076858	1097544	ey-PA	2389	+	ey	OK	NW_017127686	NW_017127686:1076858-1097544
NW_017127686	1076858	1097544	ey-PD	2584	+	ey	OK	NW_017127686	NW_017127686:1076858-1097544
NW_017127686	1078516	1097544	ey-PC	2443	+	ey	OK	NW_017127686	NW_017127686:1078516-1097544
NW_017127686	1088112	1097544	ey-PB	1553	+	ey	OK	NW_017127686	NW_017127686:1088112-1097544
NW_017127686	1101345	1156895	bt-PC	38496	+	bt	OK	NW_017127686	NW_017127686:1101345-1156895
NW_017127686	1101345	1156895	bt-PF	38807	+	bt	OK	NW_017127686	NW_017127686:1101345-1156895
NW_017127686	1101345	1156895	bt-PH	38130	+	bt	OK	NW_017127686	NW_017127686:1101345-1156895
NW_017127686	1101345	1156895	bt-PI	38546	+	bt	OK	NW_017127686	NW_017127686:1101345-1156895
NW_017127686	1101345	1156895	bt-PJ	38699	+	bt	OK	NW_017127686	NW_017127686:1101345-1156895
NW_017127686	1161294	1166822	MED26-PA	2125	-	MED26	OK	NW_017127686	NW_017127686:1161294-1166822
NW_017127686	1161294	1166822	MED26-PB	2125	-	MED26	OK	NW_017127686	NW_017127686:1161294-1166822
NW_017127686	1170222	1175312	Gyf-PD	3580	+	Gyf	OK	NW_017127686	NW_017127686:1170222-1175312
NW_017127686	1170222	1175312	Gyf-PF	3580	+	Gyf	OK	NW_017127686	NW_017127686:1170222-1175312
NW_017127686	1170222	1175312	Gyf-PG	3632	+	Gyf	OK	NW_017127686	NW_017127686:1170222-1175312
NW_017127686	1170222	1175312	Gyf-PH	3632	+	Gyf	OK	NW_017127686	NW_017127686:1170222-1175312
NW_017127686	1180930	1182691	fd102C-PA	1622	+	fd102C	OK	NW_017127686	NW_017127686:1180930-1182691
NW_017127686	1196361	1220502	Sox102F-PB	1535	+	Sox102F	OK	NW_017127686	NW_017127686:1196361-1220502
NW_017127686	1218173	1220502	Sox102F-PA	1558	+	Sox102F	OK	NW_017127686	NW_017127686:1218173-1220502
NW_017127686	1218173	1220502	Sox102F-PC	1558	+	Sox102F	OK	NW_017127686	NW_017127686:1218173-1220502
NW_017127686	1218173	1220502	Sox102F-PD	1558	+	Sox102F	OK	NW_017127686	NW_017127686:1218173-1220502
NW_017127686	1227765	1250383	unc-13-PB	8147	-	unc-13	OK	NW_017127686	NW_017127686:1227765-1250383
NW_017127686	1227765	1250383	unc-13-PE	8143	-	unc-13	OK	NW_017127686	NW_017127686:1227765-1250383
NW_017127686	1227765	1259409	unc-13-PA	6872	-	unc-13	OK	NW_017127686	NW_017127686:1227765-1259409
NW_017127686	1227765	1259409	unc-13-PC	6958	-	unc-13	OK	NW_017127686	NW_017127686:1227765-1259409
NW_017127686	1227765	1259409	unc-13-PD	6872	-	unc-13	OK	NW_017127686	NW_017127686:1227765-1259409
NW_017127686	1227765	1259409	unc-13-PG	6962	-	unc-13	OK	NW_017127686	NW_017127686:1227765-1259409
NW_017127686	1227765	1260160	unc-13-PF	6538	-	unc-13	OK	NW_017127686	NW_017127686:1227765-1260160
NW_017127686	1262011	1263803	Rad23-PA	1198	+	Rad23	OK	NW_017127686	NW_017127686:1262011-1263803
NW_017127686	1262011	1263803	Rad23-PC	1198	+	Rad23	OK	NW_017127686	NW_017127686:1262011-1263803
NW_017127686	1262426	1263803	Rad23-PB	916	+	Rad23	OK	NW_017127686	NW_017127686:1262426-1263803
NW_017127686	1264907	1265420	Rnf11-PA	644	-	Rnf11	OK	NW_017127686	NW_017127686:1264907-1265420
NW_017127686	1264907	1265420	Rnf11-PB	650	-	Rnf11	OK	NW_017127686	NW_017127686:1264907-1265420
NW_017127686	1267543	1268629	Zip102B-PE	1148	+	Zip102B	OK	NW_017127686	NW_017127686:1267543-1268629
NW_017127686	1267543	1268629	Zip102B-PF	1148	+	Zip102B	OK	NW_017127686	NW_017127686:1267543-1268629
NW_017127686	1267962	1268629	Zip102B-PB	809	+	Zip102B	OK	NW_017127686	NW_017127686:1267962-1268629
NW_017127686	1267962	1268629	Zip102B-PD	809	+	Zip102B	OK	NW_017127686	NW_017127686:1267962-1268629
NW_017127686	1270275	1284798	PMCA-PI	5219	-	PMCA	OK	NW_017127686	NW_017127686:1270275-1284798
NW_017127686	1270275	1284798	PMCA-PK	5123	-	PMCA	OK	NW_017127686	NW_017127686:1270275-1284798
NW_017127686	1270275	1284798	PMCA-PL	5219	-	PMCA	OK	NW_017127686	NW_017127686:1270275-1284798
NW_017127686	1270275	1284798	PMCA-PO	5219	-	PMCA	OK	NW_017127686	NW_017127686:1270275-1284798
NW_017127686	1270275	1284798	PMCA-PP	5207	-	PMCA	OK	NW_017127686	NW_017127686:1270275-1284798
NW_017127686	1270275	1284798	PMCA-PQ	5126	-	PMCA	OK	NW_017127686	NW_017127686:1270275-1284798
NW_017127686	1270275	1284798	PMCA-PR	5222	-	PMCA	OK	NW_017127686	NW_017127686:1270275-1284798
NW_017127686	1275663	1284798	PMCA-PJ	5088	-	PMCA	OK	NW_017127686	NW_017127686:1275663-1284798
NW_017127686	1275663	1284798	PMCA-PM	5088	-	PMCA	OK	NW_017127686	NW_017127686:1275663-1284798
NW_017127686	1275663	1284798	PMCA-PS	5088	-	PMCA	OK	NW_017127686	NW_017127686:1275663-1284798
NW_017127686	1278850	1284798	PMCA-PN	4867	-	PMCA	OK	NW_017127686	NW_017127686:1278850-1284798
NW_017127686	1293296	1304125	Hcf-PA	4269	+	Hcf	OK	NW_017127686	NW_017127686:1293296-1304125
NW_017127686	1293296	1304125	Hcf-PB	4269	+	Hcf	OK	NW_017127686	NW_017127686:1293296-1304125
NW_017127686	1293296	1304125	Hcf-PE	4164	+	Hcf	OK	NW_017127686	NW_017127686:1293296-1304125
NW_017127686	1293296	1304125	Hcf-PF	3979	+	Hcf	OK	NW_017127686	NW_017127686:1293296-1304125
NW_017127686	1293296	1304125	Hcf-PG	4269	+	Hcf	OK	NW_017127686	NW_017127686:1293296-1304125
NW_017127686	1306287	1325494	dati-PD	2469	-	dati	OK	NW_017127686	NW_017127686:1306287-1325494
NW_017127686	1306287	1326317	dati-PA	2839	-	dati	OK	NW_017127686	NW_017127686:1306287-1326317
NW_017127686	1306287	1326317	dati-PB	2784	-	dati	OK	NW_017127686	NW_017127686:1306287-1326317
NW_017127686	1306287	1326317	dati-PC	2839	-	dati	OK	NW_017127686	NW_017127686:1306287-1326317
NW_017127686	1379398	1387454	lgs-PA	2822	-	lgs	OK	NW_017127686	NW_017127686:1379398-1387454
NW_017127686	1393548	1396472	onecut-PA	1286	-	onecut	OK	NW_017127686	NW_017127686:1393548-1396472
NW_017127686	1393548	1396472	onecut-PB	1286	-	onecut	OK	NW_017127686	NW_017127686:1393548-1396472
NW_017127686	1401801	1406633	CG1909-PA	1689	-	CG1909	OK	NW_017127686	NW_017127686:1401801-1406633
NW_017127686	1401801	1406633	CG1909-PB	1689	-	CG1909	OK	NW_017127686	NW_017127686:1401801-1406633
NW_017127686	1413460	1423222	Ephrin-PA	1395	-	Ephrin	OK	NW_017127686	NW_017127686:1413460-1423222
NW_017127686	1413460	1423222	Ephrin-PB	1395	-	Ephrin	OK	NW_017127686	NW_017127686:1413460-1423222
NW_017127686	1413460	1423222	Ephrin-PC	1395	-	Ephrin	OK	NW_017127686	NW_017127686:1413460-1423222
NW_017127686	1426506	1428332	ND-49-PA	2329	+	ND-49	OK	NW_017127686	NW_017127686:1426506-1428332
NW_017127686	1426506	1428332	ND-49-PB	2329	+	ND-49	OK	NW_017127686	NW_017127686:1426506-1428332
NW_017127686	1436094	1442606	Pur-alpha-PD	1178	-	Pur-alpha	OK	NW_017127686	NW_017127686:1436094-1442606
NW_017127686	1436094	1442606	Pur-alpha-PG	1189	-	Pur-alpha	OK	NW_017127686	NW_017127686:1436094-1442606
NW_017127686	1436094	1442924	Pur-alpha-PA	1304	-	Pur-alpha	OK	NW_017127686	NW_017127686:1436094-1442924
NW_017127686	1436094	1442924	Pur-alpha-PB	1293	-	Pur-alpha	OK	NW_017127686	NW_017127686:1436094-1442924
NW_017127686	1436094	1442924	Pur-alpha-PC	1304	-	Pur-alpha	OK	NW_017127686	NW_017127686:1436094-1442924
NW_017127686	1436094	1442924	Pur-alpha-PE	1304	-	Pur-alpha	OK	NW_017127686	NW_017127686:1436094-1442924
NW_017127686	1436094	1442924	Pur-alpha-PF	1293	-	Pur-alpha	OK	NW_017127686	NW_017127686:1436094-1442924
NW_017127686	1447974	1453955	Tdg-PA	3090	+	Tdg	OK	NW_017127686	NW_017127686:1447974-1453955
NW_017127686	1447974	1453955	Tdg-PB	3090	+	Tdg	OK	NW_017127686	NW_017127686:1447974-1453955
NW_017127686	1447974	1453955	Tdg-PC	3090	+	Tdg	OK	NW_017127686	NW_017127686:1447974-1453955
NW_017127686	1459126	1476964	zfh2-PA	8208	-	zfh2	OK	NW_017127686	NW_017127686:1459126-1476964
NW_017127686	1459126	1476964	zfh2-PB	8201	-	zfh2	OK	NW_017127686	NW_017127686:1459126-1476964
NW_017127686	1461267	1476964	zfh2-PC	7689	-	zfh2	OK	NW_017127686	NW_017127686:1461267-1476964
NW_017127686	1499421	1541497	Asator-PD	3225	+	Asator	OK	NW_017127686	NW_017127686:1499421-1541497
NW_017127686	1499421	1557596	Asator-PE	2970	+	Asator	OK	NW_017127686	NW_017127686:1499421-1557596
NW_017127686	1499421	1557596	Asator-PG	2649	+	Asator	OK	NW_017127686	NW_017127686:1499421-1557596
NW_017127686	1505036	1541497	Asator-PI	3214	+	Asator	OK	NW_017127686	NW_017127686:1505036-1541497
NW_017127686	1505036	1557596	Asator-PJ	2959	+	Asator	OK	NW_017127686	NW_017127686:1505036-1557596
NW_017127686	1530567	1537390	Asator-PF	2506	+	Asator	OK	NW_017127686	NW_017127686:1530567-1537390
NW_017127686	1530567	1541497	Asator-PH	3065	+	Asator	OK	NW_017127686	NW_017127686:1530567-1541497
NW_017127686	1530567	1557596	Asator-PK	2810	+	Asator	OK	NW_017127686	NW_017127686:1530567-1557596
NW_017127686	1530567	1557596	Asator-PL	2810	+	Asator	OK	NW_017127686	NW_017127686:1530567-1557596
NW_017127686	1544831	1551108	Taf3-PA	2052	+	Taf3	OK	NW_017127686	NW_017127686:1544831-1551108
NW_017127686	1549959	1567863	Eph-PD	4462	+	Eph	OK	NW_017127686	NW_017127686:1549959-1567863
NW_017127686	1549959	1567968	Eph-PA	4580	+	Eph	OK	NW_017127686	NW_017127686:1549959-1567968
NW_017127686	1549959	1567968	Eph-PC	4627	+	Eph	OK	NW_017127686	NW_017127686:1549959-1567968
NW_017127686	1549959	1567968	Eph-PE	4580	+	Eph	OK	NW_017127686	NW_017127686:1549959-1567968
NW_017127686	1553474	1554963	CaMKI-PH	1236	-	CaMKI	OK	NW_017127686	NW_017127686:1553474-1554963
NW_017127686	1553474	1556394	CaMKI-PA	1790	-	CaMKI	OK	NW_017127686	NW_017127686:1553474-1556394
NW_017127686	1553474	1556394	CaMKI-PB	1790	-	CaMKI	OK	NW_017127686	NW_017127686:1553474-1556394
NW_017127686	1553474	1556394	CaMKI-PG	1790	-	CaMKI	OK	NW_017127686	NW_017127686:1553474-1556394
NW_017127686	1553474	1556394	CaMKI-PI	1736	-	CaMKI	OK	NW_017127686	NW_017127686:1553474-1556394
NW_017127686	1558957	1567719	Eph-PF	4388	+	Eph	OK	NW_017127686	NW_017127686:1558957-1567719
NW_017127686	1558957	1567968	Eph-PB	4610	+	Eph	OK	NW_017127686	NW_017127686:1558957-1567968
NW_017127686	1575113	1580744	gw-PA	4607	+	gw	OK	NW_017127686	NW_017127686:1575113-1580744
NW_017127686	1575113	1580744	gw-PB	4607	+	gw	OK	NW_017127686	NW_017127686:1575113-1580744
NW_017127686	1575113	1580744	gw-PE	4607	+	gw	OK	NW_017127686	NW_017127686:1575113-1580744
NW_017127686	1575113	1580744	gw-PF	4607	+	gw	OK	NW_017127686	NW_017127686:1575113-1580744
NW_017127686	1575113	1580744	gw-PJ	4620	+	gw	OK	NW_017127686	NW_017127686:1575113-1580744
NW_017127686	1598077	1625548	sv-PF	1995	-	sv	OK	NW_017127686	NW_017127686:1598077-1625548
NW_017127686	1598077	1625548	sv-PG	1877	-	sv	OK	NW_017127686	NW_017127686:1598077-1625548
NW_017127686	1598841	1617993	sv-PI	1580	-	sv	OK	NW_017127686	NW_017127686:1598841-1617993
NW_017127686	1598841	1625548	sv-PA	1981	-	sv	OK	NW_017127686	NW_017127686:1598841-1625548
NW_017127686	1598841	1625548	sv-PC	1782	-	sv	OK	NW_017127686	NW_017127686:1598841-1625548
NW_017127686	1598841	1625548	sv-PD	1871	-	sv	OK	NW_017127686	NW_017127686:1598841-1625548
NW_017127686	1598841	1625548	sv-PH	1951	-	sv	OK	NW_017127686	NW_017127686:1598841-1625548
NW_017127686	1637982	1647712	Actbeta-PA	2259	+	Actbeta	OK	NW_017127686	NW_017127686:1637982-1647712
NW_017127686	1643275	1675714	Zyx-PH	1236	+	Zyx	OK	NW_017127686	NW_017127686:1643275-1675714
NW_017127686	1653326	1664900	apolpp-PA	11563	+	apolpp	OK	NW_017127686	NW_017127686:1653326-1664900
NW_017127686	1653326	1664900	apolpp-PB	11563	+	apolpp	OK	NW_017127686	NW_017127686:1653326-1664900
NW_017127686	1653326	1664900	apolpp-PC	11563	+	apolpp	OK	NW_017127686	NW_017127686:1653326-1664900
NW_017127686	1653326	1664900	apolpp-PD	11563	+	apolpp	OK	NW_017127686	NW_017127686:1653326-1664900
NW_017127686	1667506	1675714	Zyx-PA	1372	+	Zyx	OK	NW_017127686	NW_017127686:1667506-1675714
NW_017127686	1667506	1675714	Zyx-PB	1360	+	Zyx	OK	NW_017127686	NW_017127686:1667506-1675714
NW_017127686	1667506	1675714	Zyx-PL	1360	+	Zyx	OK	NW_017127686	NW_017127686:1667506-1675714
NW_017127686	1667770	1675714	Zyx-PG	1244	+	Zyx	OK	NW_017127686	NW_017127686:1667770-1675714
NW_017127686	1679907	1693983	CaMKII-PA	1950	+	CaMKII	OK	NW_017127686	NW_017127686:1679907-1693983
NW_017127686	1679907	1693983	CaMKII-PB	2021	+	CaMKII	OK	NW_017127686	NW_017127686:1679907-1693983
NW_017127686	1679907	1693983	CaMKII-PC	1950	+	CaMKII	OK	NW_017127686	NW_017127686:1679907-1693983
NW_017127686	1679907	1693983	CaMKII-PD	2051	+	CaMKII	OK	NW_017127686	NW_017127686:1679907-1693983
NW_017127686	1679907	1693983	CaMKII-PE	2021	+	CaMKII	OK	NW_017127686	NW_017127686:1679907-1693983
NW_017127686	1679907	1693983	CaMKII-PG	2023	+	CaMKII	OK	NW_017127686	NW_017127686:1679907-1693983
NW_017127686	1679907	1693983	CaMKII-PH	1950	+	CaMKII	OK	NW_017127686	NW_017127686:1679907-1693983
NW_017127686	1679907	1693983	CaMKII-PI	2051	+	CaMKII	OK	NW_017127686	NW_017127686:1679907-1693983
NW_017127686	1679907	1693983	CaMKII-PJ	2054	+	CaMKII	OK	NW_017127686	NW_017127686:1679907-1693983
NW_017127686	1679907	1693983	CaMKII-PK	1948	+	CaMKII	OK	NW_017127686	NW_017127686:1679907-1693983
NW_017127686	1679907	1693983	CaMKII-PL	2044	+	CaMKII	OK	NW_017127686	NW_017127686:1679907-1693983
NW_017127686	1679907	1693983	CaMKII-PM	1989	+	CaMKII	OK	NW_017127686	NW_017127686:1679907-1693983
NW_017127686	1698365	1700580	ATPsynbeta-PA	2590	-	ATPsynbeta	OK	NW_017127686	NW_017127686:1698365-1700580
NW_017127686	1698365	1700580	ATPsynbeta-PC	2571	-	ATPsynbeta	OK	NW_017127686	NW_017127686:1698365-1700580
NW_017127686	1698365	1700580	ATPsynbeta-PD	2590	-	ATPsynbeta	OK	NW_017127686	NW_017127686:1698365-1700580
NW_017127686	1703679	1709165	PlexA-PA	8134	+	PlexA	OK	NW_017127686	NW_017127686:1703679-1709165
NW_017127686	1703679	1709165	PlexA-PF	8129	+	PlexA	OK	NW_017127686	NW_017127686:1703679-1709165
NW_017127686	1705189	1709165	PlexA-PB	6271	+	PlexA	OK	NW_017127686	NW_017127686:1705189-1709165
NW_017127686	1705189	1709165	PlexA-PC	6271	+	PlexA	OK	NW_017127686	NW_017127686:1705189-1709165
NW_017127686	1710578	1727700	toy-PD	2186	-	toy	OK	NW_017127686	NW_017127686:1710578-1727700
NW_017127686	1710898	1727700	toy-PA	2239	-	toy	OK	NW_017127686	NW_017127686:1710898-1727700
NW_017127686	1710898	1727700	toy-PC	2197	-	toy	OK	NW_017127686	NW_017127686:1710898-1727700
NW_017127686	1737945	1767568	fuss-PC	1649	+	fuss	OK	NW_017127686	NW_017127686:1737945-1767568
NW_017127686	1763801	1767568	fuss-PB	1679	+	fuss	OK	NW_017127686	NW_017127686:1763801-1767568
NW_017127686	1763801	1767568	fuss-PD	1679	+	fuss	OK	NW_017127686	NW_017127686:1763801-1767568
NW_017127686	1773011	1777974	4E-T-PB	1552	+	4E-T	OK	NW_017127686	NW_017127686:1773011-1777974
NW_017127686	1773011	1777974	4E-T-PC	1552	+	4E-T	OK	NW_017127686	NW_017127686:1773011-1777974
NW_017127686	1773011	1777974	4E-T-PG	1552	+	4E-T	OK	NW_017127686	NW_017127686:1773011-1777974
NW_017127686	1773011	1777974	4E-T-PH	1461	+	4E-T	OK	NW_017127686	NW_017127686:1773011-1777974
NW_017127686	1780171	1785896	mGluR-PA	4133	-	mGluR	OK	NW_017127686	NW_017127686:1780171-1785896
NW_017127686	1780171	1785896	mGluR-PB	4133	-	mGluR	OK	NW_017127686	NW_017127686:1780171-1785896
NW_017127686	1780747	1785896	mGluR-PC	2303	-	mGluR	OK	NW_017127686	NW_017127686:1780747-1785896
NW_017127686	1783403	1785896	mGluR-PD	1143	-	mGluR	OK	NW_017127686	NW_017127686:1783403-1785896
NW_017127686	1792522	1808286	eIF4G1-PA	4918	+	eIF4G1	OK	NW_017127686	NW_017127686:1792522-1808286
NW_017127686	1792522	1808286	eIF4G1-PB	5298	+	eIF4G1	OK	NW_017127686	NW_017127686:1792522-1808286
NW_017127686	1792522	1808286	eIF4G1-PC	4918	+	eIF4G1	OK	NW_017127686	NW_017127686:1792522-1808286
NW_017127686	1810196	1819357	NfI-PB	2052	+	NfI	OK	NW_017127686	NW_017127686:1810196-1819357
NW_017127686	1810196	1819357	NfI-PC	2021	+	NfI	OK	NW_017127686	NW_017127686:1810196-1819357
NW_017127686	1825854	1831973	RhoGAP102A-PE	2364	+	RhoGAP102A	OK	NW_017127686	NW_017127686:1825854-1831973
NW_017127686	1825854	1833459	RhoGAP102A-PC	2346	+	RhoGAP102A	OK	NW_017127686	NW_017127686:1825854-1833459
NW_017127686	1825854	1835027	RhoGAP102A-PD	2497	+	RhoGAP102A	OK	NW_017127686	NW_017127686:1825854-1835027
NW_017127686	1825854	1835027	RhoGAP102A-PF	2516	+	RhoGAP102A	OK	NW_017127686	NW_017127686:1825854-1835027
NW_017127686	1831949	1877353	Kif3C-PA	1903	+	Kif3C	OK	NW_017127686	NW_017127686:1831949-1877353
NW_017127686	1836689	1841232	dpr7-PF	1125	-	dpr7	OK	NW_017127686	NW_017127686:1836689-1841232
NW_017127686	1836689	1851984	dpr7-PG	1051	-	dpr7	OK	NW_017127686	NW_017127686:1836689-1851984
NW_017127686	1845690	1853378	CG1674-PB	853	-	CG1674	OK	NW_017127686	NW_017127686:1845690-1853378
NW_017127686	1845690	1853378	CG1674-PE	1471	-	CG1674	OK	NW_017127686	NW_017127686:1845690-1853378
NW_017127686	1845690	1853378	CG1674-PF	1471	-	CG1674	OK	NW_017127686	NW_017127686:1845690-1853378
NW_017127686	1845690	1853378	CG1674-PH	1471	-	CG1674	OK	NW_017127686	NW_017127686:1845690-1853378
NW_017127686	1845690	1853378	CG1674-PM	1345	-	CG1674	OK	NW_017127686	NW_017127686:1845690-1853378
NW_017127686	1845690	1855140	CG1674-PI	1194	-	CG1674	OK	NW_017127686	NW_017127686:1845690-1855140
NW_017127686	1845690	1855140	CG1674-PJ	1537	-	CG1674	OK	NW_017127686	NW_017127686:1845690-1855140
NW_017127686	1845690	1855140	CG1674-PK	1541	-	CG1674	OK	NW_017127686	NW_017127686:1845690-1855140
NW_017127686	1845690	1855140	CG1674-PL	1632	-	CG1674	OK	NW_017127686	NW_017127686:1845690-1855140
NW_017127686	1851053	1855140	CG1674-PD	663	-	CG1674	OK	NW_017127686	NW_017127686:1851053-1855140
NW_017127686	1855154	1885288	CG11155-PB	3426	-	CG11155	OK	NW_017127686	NW_017127686:1855154-1885288
NW_017127686	1857006	1857400	Arl4-PC	479	+	Arl4	OK	NW_017127686	NW_017127686:1857006-1857400
NW_017127686	1857006	1858204	Arl4-PA	785	+	Arl4	OK	NW_017127686	NW_017127686:1857006-1858204
NW_017127686	1857006	1858204	Arl4-PB	775	+	Arl4	OK	NW_017127686	NW_017127686:1857006-1858204
NW_017127686	1859398	1885288	CG11155-PA	4069	-	CG11155	OK	NW_017127686	NW_017127686:1859398-1885288
NW_017127686	1859398	1885288	CG11155-PD	4069	-	CG11155	OK	NW_017127686	NW_017127686:1859398-1885288
NW_017127686	1871795	1884189	RpS3A-PB	1052	+	RpS3A	OK	NW_017127686	NW_017127686:1871795-1884189
NW_017127686	1879322	1882211	pho-PA	1018	-	pho	OK	NW_017127686	NW_017127686:1879322-1882211
NW_017127686	1879322	1882211	pho-PB	1018	-	pho	OK	NW_017127686	NW_017127686:1879322-1882211
NW_017127686	1883211	1884189	RpS3A-PA	1498	+	RpS3A	OK	NW_017127686	NW_017127686:1883211-1884189
NW_017127686	1883211	1884189	RpS3A-PF	1498	+	RpS3A	OK	NW_017127686	NW_017127686:1883211-1884189
NW_017127686	1889655	1931425	pan-PI	1511	+	pan	OK	NW_017127686	NW_017127686:1889655-1931425
NW_017127686	1889655	1936243	pan-PQ	1731	+	pan	OK	NW_017127686	NW_017127686:1889655-1936243
NW_017127686	1889655	1939591	pan-PA	2163	+	pan	OK	NW_017127686	NW_017127686:1889655-1939591
NW_017127686	1889655	1939591	pan-PB	2163	+	pan	OK	NW_017127686	NW_017127686:1889655-1939591
NW_017127686	1889655	1939591	pan-PD	2163	+	pan	OK	NW_017127686	NW_017127686:1889655-1939591
NW_017127686	1889655	1939591	pan-PH	2025	+	pan	OK	NW_017127686	NW_017127686:1889655-1939591
NW_017127686	1889655	1939591	pan-PJ	1818	+	pan	OK	NW_017127686	NW_017127686:1889655-1939591
NW_017127686	1889655	1939591	pan-PR	2163	+	pan	OK	NW_017127686	NW_017127686:1889655-1939591
NW_017127686	1889655	1939591	pan-PS	2146	+	pan	OK	NW_017127686	NW_017127686:1889655-1939591
NW_017127686	1946456	1972065	Cadps-PA	6446	-	Cadps	OK	NW_017127686	NW_017127686:1946456-1972065
NW_017127686	1946456	1972065	Cadps-PB	6151	-	Cadps	OK	NW_017127686	NW_017127686:1946456-1972065
NW_017127686	1946456	1972065	Cadps-PD	6460	-	Cadps	OK	NW_017127686	NW_017127686:1946456-1972065
NW_017127686	1946456	1972065	Cadps-PE	6259	-	Cadps	OK	NW_017127686	NW_017127686:1946456-1972065
NW_017127686	1946456	1972065	Cadps-PF	6155	-	Cadps	OK	NW_017127686	NW_017127686:1946456-1972065
NW_017127686	1977356	1978899	Dyrk3-PA	2128	+	Dyrk3	OK	NW_017127686	NW_017127686:1977356-1978899
NW_017127686	1977356	1978899	Dyrk3-PC	2128	+	Dyrk3	OK	NW_017127686	NW_017127686:1977356-1978899
NW_017127686	1977356	1978899	Dyrk3-PE	2128	+	Dyrk3	OK	NW_017127686	NW_017127686:1977356-1978899
NW_017127686	1984485	1992178	CG33521-PA	1745	+	CG33521	OK	NW_017127686	NW_017127686:1984485-1992178
NW_017127686	1984485	1992178	CG33521-PC	1707	+	CG33521	OK	NW_017127686	NW_017127686:1984485-1992178
NW_017127686	1984485	1992178	CG33521-PD	1707	+	CG33521	OK	NW_017127686	NW_017127686:1984485-1992178
NW_017127686	1984485	1992178	CG33521-PG	1455	+	CG33521	OK	NW_017127686	NW_017127686:1984485-1992178
NW_017127686	1992515	1994708	PIP4K-PA	2029	-	PIP4K	OK	NW_017127686	NW_017127686:1992515-1994708
NW_017127686	1992515	1994708	PIP4K-PB	2029	-	PIP4K	OK	NW_017127686	NW_017127686:1992515-1994708
NW_017127686	1996268	2013720	Mitf-PA	1699	+	Mitf	OK	NW_017127686	NW_017127686:1996268-2013720
NW_017127686	1996268	2013720	Mitf-PB	1699	+	Mitf	OK	NW_017127686	NW_017127686:1996268-2013720
NW_017127686	1996268	2013720	Mitf-PD	1648	+	Mitf	OK	NW_017127686	NW_017127686:1996268-2013720
NW_017127686	2002938	2013720	Mitf-PC	1805	+	Mitf	OK	NW_017127686	NW_017127686:2002938-2013720
NW_017127686	2014522	2015447	Arf102F-PA	965	-	Arf102F	OK	NW_017127686	NW_017127686:2014522-2015447
NW_017127686	2014522	2015447	Arf102F-PB	965	-	Arf102F	OK	NW_017127686	NW_017127686:2014522-2015447
NW_017127686	2016505	2017881	CG31997-PA	638	+	CG31997	OK	NW_017127686	NW_017127686:2016505-2017881
NW_017127686	2016505	2017881	CG31997-PB	638	+	CG31997	OK	NW_017127686	NW_017127686:2016505-2017881
NW_017127686	2028749	2034476	ci-PC	1745	+	ci	OK	NW_017127686	NW_017127686:2028749-2034476
NW_017127686	2028749	2037049	ci-PA	3454	+	ci	OK	NW_017127686	NW_017127686:2028749-2037049
NW_017127686	2031492	2037049	ci-PB	3167	+	ci	OK	NW_017127686	NW_017127686:2031492-2037049
NW_017127686	2039026	2046890	PlexB-PA	8963	+	PlexB	OK	NW_017127686	NW_017127686:2039026-2046890
NW_017127686	2039026	2046890	PlexB-PB	8963	+	PlexB	OK	NW_017127686	NW_017127686:2039026-2046890
NW_017127686	2052884	2054420	mav-PA	1227	+	mav	OK	NW_017127686	NW_017127686:2052884-2054420
NW_017127686	2057623	2058985	CG32006-PA	791	-	CG32006	OK	NW_017127686	NW_017127686:2057623-2058985
NW_017127686	2067576	2079631	CG33978-PD	1617	-	CG33978	OK	NW_017127686	NW_017127686:2067576-2079631
NW_017127686	2067576	2079631	CG33978-PF	1705	-	CG33978	OK	NW_017127686	NW_017127686:2067576-2079631
NW_017127686	2067576	2079631	CG33978-PG	1722	-	CG33978	OK	NW_017127686	NW_017127686:2067576-2079631
NW_017127686	2080079	2117604	CG33978-PC	4139	-	CG33978	OK	NW_017127686	NW_017127686:2080079-2117604
NW_017127686	2080079	2117604	CG33978-PE	4139	-	CG33978	OK	NW_017127686	NW_017127686:2080079-2117604
NW_017127686	2095919	2100294	anne-PI	5080	-	anne	OK	NW_017127686	NW_017127686:2095919-2100294
NW_017127686	2095919	2129837	anne-PH	5070	-	anne	OK	NW_017127686	NW_017127686:2095919-2129837
NW_017127686	2095919	2131609	anne-PG	5089	-	anne	OK	NW_017127686	NW_017127686:2095919-2131609
NW_017127686	2095919	2137204	anne-PA	5100	-	anne	OK	NW_017127686	NW_017127686:2095919-2137204
NW_017127686	2095919	2137204	anne-PB	5100	-	anne	OK	NW_017127686	NW_017127686:2095919-2137204
NW_017127686	2098312	2100294	anne-PC	2031	-	anne	OK	NW_017127686	NW_017127686:2098312-2100294
NW_017127686	2098312	2129837	anne-PD	2020	-	anne	OK	NW_017127686	NW_017127686:2098312-2129837
NW_017127686	2098312	2131609	anne-PE	2039	-	anne	OK	NW_017127686	NW_017127686:2098312-2131609
NW_017127686	2098312	2137204	anne-PF	2050	-	anne	OK	NW_017127686	NW_017127686:2098312-2137204
NW_017127686	2101984	2112205	Ank-PB	5673	+	Ank	OK	NW_017127686	NW_017127686:2101984-2112205
NW_017127686	2101984	2112205	Ank-PC	5673	+	Ank	OK	NW_017127686	NW_017127686:2101984-2112205
NW_017127686	2101984	2112205	Ank-PD	5673	+	Ank	OK	NW_017127686	NW_017127686:2101984-2112205
NW_017127686	2101984	2112205	Ank-PE	5673	+	Ank	OK	NW_017127686	NW_017127686:2101984-2112205
NW_017127687	5062753	5066010	yellow-h-PA	1631	-	yellow-h	Wanderer	Wanderer: NW_017127687	NW_017127687:5062753-5066010	Moved to A element (chrX)
NW_017127859	2050	4749	Ekar-PA	1539	-	Ekar	OK	NW_017127859	NW_017127859:2050-4749	CDS 7-12 of Ekar
NW_017127859	2053	4749	Ekar-PB	1543	-	Ekar	OK	NW_017127859	NW_017127859:2053-4749	CDS 7-12 of Ekar
NW_017127859	2053	4749	Ekar-PD	1527	-	Ekar	OK	NW_017127859	NW_017127859:2053-4749	CDS 7-12 of Ekar
NW_017127923	1086	3946	JYalpha-PB	3789	+	JYalpha	OK	NW_017127923	NW_017127923:1086-3946	5.7kb scaffold with no other genes
NW_017128044	1522	2191	Syt7-PA	1004	+	Syt7	OK	NW_017128044	NW_017128044:1522-2191	CDS 1-2 of Syt7 in NW_017128394, CDS 4-7 in NW_017128044; CDS 8-11 in NW_017130374
NW_017128044	1522	2191	Syt7-PM	1004	+	Syt7	OK	NW_017128044	NW_017128044:1522-2191	CDS 1-2 of Syt7 in NW_017128394, CDS 4-7 in NW_017128044; CDS 8-11 in NW_017130374
NW_017128044	1522	2197	Syt7-PI	992	+	Syt7	OK	NW_017128044	NW_017128044:1522-2197	CDS 1-2 of Syt7 in NW_017128394, CDS 4-7 in NW_017128044; CDS 8-11 in NW_017130374
NW_017128044	1522	4539	Syt7-PB	958	+	Syt7	OK	NW_017128044	NW_017128044:1522-4539	CDS 1-2 of Syt7 in NW_017128394, CDS 4-7 in NW_017128044; CDS 8-11 in NW_017130374
NW_017128044	1537	2191	Syt7-PF	1037	+	Syt7	OK	NW_017128044	NW_017128044:1537-2191	CDS 1-2 of Syt7 in NW_017128394, CDS 4-7 in NW_017128044; CDS 8-11 in NW_017130374
NW_017127686	2143551	2144109	CG31999-PA	0	+	CG31999	OK	NW_017127686	NW_017127686:2143551-2144109
NW_017127685	14567398	14568849	CG46466-PA	0	-	CG46466	Wanderer	Wanderer: NW_017127685	NW_017127685:14567398-14568849	Moved to C element (chr2R)
NW_017127687	8122979	8123690	CG11077-PA	0	+	CG11077	Wanderer	Wanderer: NW_017127687	NW_017127687:8122979-8123690	Moved to A element (chrX)
NW_017127687	8121422	8122790	CG11076-PA	0	+	CG11076	Wanderer	Wanderer: NW_017127687	NW_017127687:8121422-8122790	Moved to A element (chrX)

## Sheet: DbiaRefSeq2
chrom	chromStart	chromEnd	name	score	strand	gene	Status	scaffold	Coordinates	Comment
NW_025319180	40719	106117	Cadps-PA	7372	-	Cadps	OK	NW_025319180	NW_025319180:40719-106117
NW_025319180	40719	106117	Cadps-PB	6984	-	Cadps	OK	NW_025319180	NW_025319180:40719-106117
NW_025319180	40719	106117	Cadps-PD	7384	-	Cadps	OK	NW_025319180	NW_025319180:40719-106117
NW_025319180	40719	106117	Cadps-PE	7132	-	Cadps	OK	NW_025319180	NW_025319180:40719-106117
NW_025319180	40719	106117	Cadps-PF	6898	-	Cadps	OK	NW_025319180	NW_025319180:40719-106117
NW_025319180	110161	121590	Dyrk3-PA	3396	+	Dyrk3	OK	NW_025319180	NW_025319180:110161-121590
NW_025319180	110161	121590	Dyrk3-PC	3396	+	Dyrk3	OK	NW_025319180	NW_025319180:110161-121590
NW_025319180	110161	121590	Dyrk3-PE	3396	+	Dyrk3	OK	NW_025319180	NW_025319180:110161-121590
NW_025319180	124170	124981	Arf102F-PA	969	+	Arf102F	OK	NW_025319180	NW_025319180:124170-124981
NW_025319180	124170	124981	Arf102F-PB	969	+	Arf102F	OK	NW_025319180	NW_025319180:124170-124981
NW_025319180	128243	138615	Mitf-PC	3064	-	Mitf	OK	NW_025319180	NW_025319180:128243-138615
NW_025319180	128243	140734	Mitf-PA	2811	-	Mitf	OK	NW_025319180	NW_025319180:128243-140734
NW_025319180	128243	140734	Mitf-PB	2811	-	Mitf	OK	NW_025319180	NW_025319180:128243-140734
NW_025319180	128243	140734	Mitf-PD	2689	-	Mitf	OK	NW_025319180	NW_025319180:128243-140734
NW_025319180	144154	154646	PIP4K-PA	2086	+	PIP4K	OK	NW_025319180	NW_025319180:144154-154646
NW_025319180	144154	154646	PIP4K-PB	2086	+	PIP4K	OK	NW_025319180	NW_025319180:144154-154646
NW_025319180	184683	195703	CG33521-PA	2357	-	CG33521	OK	NW_025319180	NW_025319180:184683-195703
NW_025319180	184683	195703	CG33521-PC	2298	-	CG33521	OK	NW_025319180	NW_025319180:184683-195703
NW_025319180	184683	195703	CG33521-PD	2298	-	CG33521	OK	NW_025319180	NW_025319180:184683-195703
NW_025319180	184683	195703	CG33521-PG	2026	-	CG33521	OK	NW_025319180	NW_025319180:184683-195703
NW_025319180	200999	208245	pho-PA	1750	+	pho	OK	NW_025319180	NW_025319180:200999-208245
NW_025319180	200999	208245	pho-PB	1750	+	pho	OK	NW_025319180	NW_025319180:200999-208245
NW_025319180	216532	224080	Kif3C-PA	2409	-	Kif3C	OK	NW_025319180	NW_025319180:216532-224080
NW_025319180	233590	239634	CG32017-PB	1786	+	CG32017	OK	NW_025319180	NW_025319180:233590-239634
NW_025319180	233590	239634	CG32017-PC	1786	+	CG32017	OK	NW_025319180	NW_025319180:233590-239634
NW_025319180	233590	239634	CG32017-PD	1786	+	CG32017	OK	NW_025319180	NW_025319180:233590-239634
NW_025319180	245721	270583	CG11155-PA	4402	-	CG11155	OK	NW_025319180	NW_025319180:245721-270583
NW_025319180	245721	270583	CG11155-PD	4402	-	CG11155	OK	NW_025319180	NW_025319180:245721-270583
NW_025319180	248236	270583	CG11155-PB	3939	-	CG11155	OK	NW_025319180	NW_025319180:248236-270583
NW_025319180	268848	286850	Cals-PA	4319	+	Cals	OK	NW_025319180	NW_025319180:268848-286850
NW_025319180	268848	286850	Cals-PB	4319	+	Cals	OK	NW_025319180	NW_025319180:268848-286850
NW_025319180	268848	286850	Cals-PC	4308	+	Cals	OK	NW_025319180	NW_025319180:268848-286850
NW_025319180	268848	286850	Cals-PD	4319	+	Cals	OK	NW_025319180	NW_025319180:268848-286850
NW_025319180	292163	316091	sv-PI	2167	-	sv	OK	NW_025319180	NW_025319180:292163-316091
NW_025319180	292163	328540	sv-PA	3318	-	sv	OK	NW_025319180	NW_025319180:292163-328540
NW_025319180	292163	328540	sv-PC	2702	-	sv	OK	NW_025319180	NW_025319180:292163-328540
NW_025319180	292163	328540	sv-PD	2833	-	sv	OK	NW_025319180	NW_025319180:292163-328540
NW_025319180	292163	328540	sv-PH	3306	-	sv	OK	NW_025319180	NW_025319180:292163-328540
NW_025319180	292663	328540	sv-PF	3097	-	sv	OK	NW_025319180	NW_025319180:292663-328540
NW_025319180	292663	328540	sv-PG	2619	-	sv	OK	NW_025319180	NW_025319180:292663-328540
NW_025319180	342291	350290	Actbeta-PA	3728	+	Actbeta	OK	NW_025319180	NW_025319180:342291-350290
NW_025319180	351834	365915	apolpp-PA	14158	-	apolpp	OK	NW_025319180	NW_025319180:351834-365915
NW_025319180	351834	365915	apolpp-PB	14158	-	apolpp	OK	NW_025319180	NW_025319180:351834-365915
NW_025319180	351834	365915	apolpp-PC	14158	-	apolpp	OK	NW_025319180	NW_025319180:351834-365915
NW_025319180	351834	365915	apolpp-PD	14158	-	apolpp	OK	NW_025319180	NW_025319180:351834-365915
NW_025319180	371470	378271	Zyx-PA	2116	+	Zyx	OK	NW_025319180	NW_025319180:371470-378271
NW_025319180	371470	378271	Zyx-PB	2156	+	Zyx	OK	NW_025319180	NW_025319180:371470-378271
NW_025319180	371470	378271	Zyx-PL	2156	+	Zyx	OK	NW_025319180	NW_025319180:371470-378271
NW_025319180	374786	378271	Zyx-PG	2014	+	Zyx	OK	NW_025319180	NW_025319180:374786-378271
NW_025319180	375681	378271	Zyx-PH	1922	+	Zyx	OK	NW_025319180	NW_025319180:375681-378271
NW_025319180	392303	407851	CaMKII-PA	2520	+	CaMKII	OK	NW_025319180	NW_025319180:392303-407851
NW_025319180	392303	407851	CaMKII-PB	2585	+	CaMKII	OK	NW_025319180	NW_025319180:392303-407851
NW_025319180	392303	407851	CaMKII-PC	2520	+	CaMKII	OK	NW_025319180	NW_025319180:392303-407851
NW_025319180	392303	407851	CaMKII-PD	2666	+	CaMKII	OK	NW_025319180	NW_025319180:392303-407851
NW_025319180	392303	407851	CaMKII-PE	2585	+	CaMKII	OK	NW_025319180	NW_025319180:392303-407851
NW_025319180	392303	407851	CaMKII-PG	2562	+	CaMKII	OK	NW_025319180	NW_025319180:392303-407851
NW_025319180	392303	407851	CaMKII-PH	2520	+	CaMKII	OK	NW_025319180	NW_025319180:392303-407851
NW_025319180	392303	407851	CaMKII-PI	2666	+	CaMKII	OK	NW_025319180	NW_025319180:392303-407851
NW_025319180	392303	407851	CaMKII-PJ	2667	+	CaMKII	OK	NW_025319180	NW_025319180:392303-407851
NW_025319180	392303	407851	CaMKII-PK	2464	+	CaMKII	OK	NW_025319180	NW_025319180:392303-407851
NW_025319180	392303	407851	CaMKII-PL	2600	+	CaMKII	OK	NW_025319180	NW_025319180:392303-407851
NW_025319180	392303	407851	CaMKII-PM	2544	+	CaMKII	OK	NW_025319180	NW_025319180:392303-407851
NW_025319180	412080	414423	ATPsynbeta-PA	2627	-	ATPsynbeta	OK	NW_025319180	NW_025319180:412080-414423
NW_025319180	412080	414423	ATPsynbeta-PC	2607	-	ATPsynbeta	OK	NW_025319180	NW_025319180:412080-414423
NW_025319180	412080	414423	ATPsynbeta-PD	2627	-	ATPsynbeta	OK	NW_025319180	NW_025319180:412080-414423
NW_025319180	421024	435032	PlexA-PA	9978	+	PlexA	OK	NW_025319180	NW_025319180:421024-435032
NW_025319180	421024	435032	PlexA-PF	9882	+	PlexA	OK	NW_025319180	NW_025319180:421024-435032
NW_025319180	423591	435032	PlexA-PB	7883	+	PlexA	OK	NW_025319180	NW_025319180:423591-435032
NW_025319180	423591	435032	PlexA-PC	7883	+	PlexA	OK	NW_025319180	NW_025319180:423591-435032
NW_025319180	444738	468744	toy-PD	2761	-	toy	OK	NW_025319180	NW_025319180:444738-468744
NW_025319180	445056	468744	toy-PA	2544	-	toy	OK	NW_025319180	NW_025319180:445056-468744
NW_025319180	445056	468744	toy-PC	2456	-	toy	OK	NW_025319180	NW_025319180:445056-468744
NW_025319180	475170	507336	fuss-PC	2896	+	fuss	OK	NW_025319180	NW_025319180:475170-507336
NW_025319180	500617	507336	fuss-PB	3004	+	fuss	OK	NW_025319180	NW_025319180:500617-507336
NW_025319180	500617	507336	fuss-PD	3004	+	fuss	OK	NW_025319180	NW_025319180:500617-507336
NW_025319180	517528	525681	4E-T-PB	3653	+	4E-T	OK	NW_025319180	NW_025319180:517528-525681
NW_025319180	517528	525681	4E-T-PC	3653	+	4E-T	OK	NW_025319180	NW_025319180:517528-525681
NW_025319180	517528	525681	4E-T-PG	3653	+	4E-T	OK	NW_025319180	NW_025319180:517528-525681
NW_025319180	517528	525681	4E-T-PH	3520	+	4E-T	OK	NW_025319180	NW_025319180:517528-525681
NW_025319180	531036	541229	mGluR-PA	4474	-	mGluR	OK	NW_025319180	NW_025319180:531036-541229
NW_025319180	531036	541229	mGluR-PB	4474	-	mGluR	OK	NW_025319180	NW_025319180:531036-541229
NW_025319180	534896	541229	mGluR-PC	2421	-	mGluR	OK	NW_025319180	NW_025319180:534896-541229
NW_025319180	535576	541229	mGluR-PD	1281	-	mGluR	OK	NW_025319180	NW_025319180:535576-541229
NW_025319180	553677	576572	eIF4G1-PA	6858	+	eIF4G1	OK	NW_025319180	NW_025319180:553677-576572
NW_025319180	553677	576572	eIF4G1-PB	7598	+	eIF4G1	OK	NW_025319180	NW_025319180:553677-576572
NW_025319180	553677	576572	eIF4G1-PC	6858	+	eIF4G1	OK	NW_025319180	NW_025319180:553677-576572
NW_025319180	582377	623641	unc-13-PA	10862	+	unc-13	OK	NW_025319180	NW_025319180:582377-623641
NW_025319180	582377	623641	unc-13-PC	10845	+	unc-13	OK	NW_025319180	NW_025319180:582377-623641
NW_025319180	582377	623641	unc-13-PD	10862	+	unc-13	OK	NW_025319180	NW_025319180:582377-623641
NW_025319180	582377	623641	unc-13-PF	10111	+	unc-13	OK	NW_025319180	NW_025319180:582377-623641
NW_025319180	582377	623641	unc-13-PG	10860	+	unc-13	OK	NW_025319180	NW_025319180:582377-623641
NW_025319180	595619	623641	unc-13-PB	11691	+	unc-13	OK	NW_025319180	NW_025319180:595619-623641
NW_025319180	595619	623641	unc-13-PE	11676	+	unc-13	OK	NW_025319180	NW_025319180:595619-623641
NW_025319180	628240	640201	Gyf-PD	5870	+	Gyf	OK	NW_025319180	NW_025319180:628240-640201
NW_025319180	628240	640201	Gyf-PF	5870	+	Gyf	OK	NW_025319180	NW_025319180:628240-640201
NW_025319180	628240	640201	Gyf-PG	5918	+	Gyf	OK	NW_025319180	NW_025319180:628240-640201
NW_025319180	628240	640201	Gyf-PH	5918	+	Gyf	OK	NW_025319180	NW_025319180:628240-640201
NW_025319180	658688	660449	fd102C-PA	2685	+	fd102C	OK	NW_025319180	NW_025319180:658688-660449
NW_025319180	690602	726554	Sox102F-PB	2693	+	Sox102F	OK	NW_025319180	NW_025319180:690602-726554
NW_025319180	723351	726554	Sox102F-PA	2574	+	Sox102F	OK	NW_025319180	NW_025319180:723351-726554
NW_025319180	723351	726554	Sox102F-PC	2574	+	Sox102F	OK	NW_025319180	NW_025319180:723351-726554
NW_025319180	723351	726554	Sox102F-PD	2574	+	Sox102F	OK	NW_025319180	NW_025319180:723351-726554
NW_025319180	730786	738617	MED26-PA	4353	+	MED26	OK	NW_025319180	NW_025319180:730786-738617
NW_025319180	730786	738617	MED26-PB	4353	+	MED26	OK	NW_025319180	NW_025319180:730786-738617
NW_025319180	744822	803048	bt-PC	41938	-	bt	OK	NW_025319180	NW_025319180:744822-803048
NW_025319180	744822	803048	bt-PF	43280	-	bt	OK	NW_025319180	NW_025319180:744822-803048
NW_025319180	744822	803048	bt-PH	41410	-	bt	OK	NW_025319180	NW_025319180:744822-803048
NW_025319180	744822	803048	bt-PI	43001	-	bt	OK	NW_025319180	NW_025319180:744822-803048
NW_025319180	744822	803048	bt-PJ	42058	-	bt	OK	NW_025319180	NW_025319180:744822-803048
NW_025319180	810371	820103	ey-PB	2556	-	ey	OK	NW_025319180	NW_025319180:810371-820103
NW_025319180	810371	831701	ey-PC	3520	-	ey	OK	NW_025319180	NW_025319180:810371-831701
NW_025319180	810371	831797	ey-PA	3475	-	ey	OK	NW_025319180	NW_025319180:810371-831797
NW_025319180	810371	831797	ey-PD	3751	-	ey	OK	NW_025319180	NW_025319180:810371-831797
NW_025319180	849576	884890	Slip1-PC	2059	-	Slip1	OK	NW_025319180	NW_025319180:849576-884890
NW_025319180	851315	853841	myo-PA	2305	+	myo	OK	NW_025319180	NW_025319180:851315-853841
NW_025319180	851315	853841	myo-PC	2305	+	myo	OK	NW_025319180	NW_025319180:851315-853841
NW_025319180	851315	853841	myo-PD	2305	+	myo	OK	NW_025319180	NW_025319180:851315-853841
NW_025319180	864193	867467	CG11360-PA	2630	-	CG11360	OK	NW_025319180	NW_025319180:864193-867467
NW_025319180	864193	867467	CG11360-PC	2630	-	CG11360	OK	NW_025319180	NW_025319180:864193-867467
NW_025319180	864193	867467	CG11360-PD	2630	-	CG11360	OK	NW_025319180	NW_025319180:864193-867467
NW_025319180	864193	867467	CG11360-PE	2630	-	CG11360	OK	NW_025319180	NW_025319180:864193-867467
NW_025319180	872961	884890	Slip1-PA	2697	-	Slip1	OK	NW_025319180	NW_025319180:872961-884890
NW_025319180	872961	884890	Slip1-PB	2294	-	Slip1	OK	NW_025319180	NW_025319180:872961-884890
NW_025319180	886977	887784	CG46466-PA	868	+	CG46466	OK	NW_025319180	NW_025319180:886977-887784
NW_025319180	886977	887784	CG46466-PB	868	+	CG46466	OK	NW_025319180	NW_025319180:886977-887784
NW_025319180	886977	887784	CG46466-PC	868	+	CG46466	OK	NW_025319180	NW_025319180:886977-887784
NW_025319180	891762	901588	gw-PA	6122	+	gw	OK	NW_025319180	NW_025319180:891762-901588
NW_025319180	891762	901588	gw-PB	6122	+	gw	OK	NW_025319180	NW_025319180:891762-901588
NW_025319180	891762	901588	gw-PE	6122	+	gw	OK	NW_025319180	NW_025319180:891762-901588
NW_025319180	891762	901588	gw-PF	6122	+	gw	OK	NW_025319180	NW_025319180:891762-901588
NW_025319180	891762	901588	gw-PJ	6135	+	gw	OK	NW_025319180	NW_025319180:891762-901588
NW_025319180	906328	916623	Ekar-PA	3055	+	Ekar	OK	NW_025319180	NW_025319180:906328-916623
NW_025319180	906328	917255	Ekar-PB	4021	+	Ekar	OK	NW_025319180	NW_025319180:906328-917255
NW_025319180	906328	917255	Ekar-PD	3979	+	Ekar	OK	NW_025319180	NW_025319180:906328-917255
NW_025319180	920333	928550	Gat-PA	3377	-	Gat	OK	NW_025319180	NW_025319180:920333-928550
NW_025319180	920799	928550	Gat-PB	2589	-	Gat	OK	NW_025319180	NW_025319180:920799-928550
NW_025319180	936321	938479	mav-PA	2249	+	mav	OK	NW_025319180	NW_025319180:936321-938479
NW_025319180	939624	959135	Eph-PD	4959	-	Eph	OK	NW_025319180	NW_025319180:939624-959135
NW_025319180	941558	959135	Eph-PA	5093	-	Eph	OK	NW_025319180	NW_025319180:941558-959135
NW_025319180	941558	959135	Eph-PC	5144	-	Eph	OK	NW_025319180	NW_025319180:941558-959135
NW_025319180	941558	959135	Eph-PE	5093	-	Eph	OK	NW_025319180	NW_025319180:941558-959135
NW_025319180	941558	988520	Eph-PB	4998	-	Eph	OK	NW_025319180	NW_025319180:941558-988520
NW_025319180	941792	988520	Eph-PF	4749	-	Eph	OK	NW_025319180	NW_025319180:941792-988520
NW_025319180	967617	974079	onecut-PA	4233	+	onecut	OK	NW_025319180	NW_025319180:967617-974079
NW_025319180	967617	974079	onecut-PB	4233	+	onecut	OK	NW_025319180	NW_025319180:967617-974079
NW_025319180	977565	985814	CG1909-PA	2910	-	CG1909	OK	NW_025319180	NW_025319180:977565-985814
NW_025319180	977565	985814	CG1909-PB	2910	-	CG1909	OK	NW_025319180	NW_025319180:977565-985814
NW_025319180	991332	995736	Ephrin-PA	2429	-	Ephrin	OK	NW_025319180	NW_025319180:991332-995736
NW_025319180	991332	995736	Ephrin-PB	2429	-	Ephrin	OK	NW_025319180	NW_025319180:991332-995736
NW_025319180	991332	995736	Ephrin-PC	2429	-	Ephrin	OK	NW_025319180	NW_025319180:991332-995736
NW_025319180	1001011	1004838	ND-49-PA	2511	+	ND-49	OK	NW_025319180	NW_025319180:1001011-1004838
NW_025319180	1001011	1004838	ND-49-PB	2511	+	ND-49	OK	NW_025319180	NW_025319180:1001011-1004838
NW_025319180	1007907	1013031	Pur-alpha-PD	1298	-	Pur-alpha	OK	NW_025319180	NW_025319180:1007907-1013031
NW_025319180	1007907	1013031	Pur-alpha-PG	1293	-	Pur-alpha	OK	NW_025319180	NW_025319180:1007907-1013031
NW_025319180	1007907	1013053	Pur-alpha-PA	1381	-	Pur-alpha	OK	NW_025319180	NW_025319180:1007907-1013053
NW_025319180	1007907	1013053	Pur-alpha-PB	1385	-	Pur-alpha	OK	NW_025319180	NW_025319180:1007907-1013053
NW_025319180	1007907	1013053	Pur-alpha-PC	1381	-	Pur-alpha	OK	NW_025319180	NW_025319180:1007907-1013053
NW_025319180	1007907	1013053	Pur-alpha-PE	1381	-	Pur-alpha	OK	NW_025319180	NW_025319180:1007907-1013053
NW_025319180	1007907	1013053	Pur-alpha-PF	1385	-	Pur-alpha	OK	NW_025319180	NW_025319180:1007907-1013053
NW_025319180	1022017	1033741	Tdg-PA	6588	+	Tdg	OK	NW_025319180	NW_025319180:1022017-1033741
NW_025319180	1022017	1033741	Tdg-PB	6588	+	Tdg	OK	NW_025319180	NW_025319180:1022017-1033741
NW_025319180	1022017	1033741	Tdg-PC	6588	+	Tdg	OK	NW_025319180	NW_025319180:1022017-1033741
NW_025319180	1057086	1078981	zfh2-PA	12350	-	zfh2	OK	NW_025319180	NW_025319180:1057086-1078981
NW_025319180	1057086	1078981	zfh2-PB	12344	-	zfh2	OK	NW_025319180	NW_025319180:1057086-1078981
NW_025319180	1060836	1078981	zfh2-PC	11503	-	zfh2	OK	NW_025319180	NW_025319180:1060836-1078981
NW_025319180	1133466	1148513	Asator-PJ	4471	+	Asator	OK	NW_025319180	NW_025319180:1133466-1148513
NW_025319180	1133466	1149859	Asator-PI	4834	+	Asator	OK	NW_025319180	NW_025319180:1133466-1149859
NW_025319180	1137289	1148513	Asator-PE	4438	+	Asator	OK	NW_025319180	NW_025319180:1137289-1148513
NW_025319180	1137289	1148513	Asator-PG	3979	+	Asator	OK	NW_025319180	NW_025319180:1137289-1148513
NW_025319180	1137289	1149859	Asator-PD	4801	+	Asator	OK	NW_025319180	NW_025319180:1137289-1149859
NW_025319180	1137757	1147842	Asator-PF	3244	+	Asator	OK	NW_025319180	NW_025319180:1137757-1147842
NW_025319180	1137757	1148513	Asator-PK	3975	+	Asator	OK	NW_025319180	NW_025319180:1137757-1148513
NW_025319180	1137757	1148513	Asator-PL	3975	+	Asator	OK	NW_025319180	NW_025319180:1137757-1148513
NW_025319180	1137757	1149859	Asator-PH	4338	+	Asator	OK	NW_025319180	NW_025319180:1137757-1149859
NW_025319180	1151809	1154993	CG33941-PF	515	-	CG33941	OK	NW_025319180	NW_025319180:1151809-1154993
NW_025319180	1159424	1166062	Taf3-PA	4425	+	Taf3	OK	NW_025319180	NW_025319180:1159424-1166062
NW_025319180	1172107	1176102	CaMKI-PH	1342	-	CaMKI	OK	NW_025319180	NW_025319180:1172107-1176102
NW_025319180	1172107	1179274	CaMKI-PA	1913	-	CaMKI	OK	NW_025319180	NW_025319180:1172107-1179274
NW_025319180	1172107	1179274	CaMKI-PB	1913	-	CaMKI	OK	NW_025319180	NW_025319180:1172107-1179274
NW_025319180	1172107	1179274	CaMKI-PG	1913	-	CaMKI	OK	NW_025319180	NW_025319180:1172107-1179274
NW_025319180	1172107	1179274	CaMKI-PI	1845	-	CaMKI	OK	NW_025319180	NW_025319180:1172107-1179274
NW_025319180	1185505	1194898	lgs-PA	5469	+	lgs	OK	NW_025319180	NW_025319180:1185505-1194898
NW_025319180	1264094	1289222	dati-PA	4575	+	dati	OK	NW_025319180	NW_025319180:1264094-1289222
NW_025319180	1264094	1289222	dati-PB	4520	+	dati	OK	NW_025319180	NW_025319180:1264094-1289222
NW_025319180	1264094	1289222	dati-PC	4575	+	dati	OK	NW_025319180	NW_025319180:1264094-1289222
NW_025319180	1268476	1289222	dati-PD	3475	+	dati	OK	NW_025319180	NW_025319180:1268476-1289222
NW_025319180	1290962	1305017	Hcf-PA	5786	-	Hcf	OK	NW_025319180	NW_025319180:1290962-1305017
NW_025319180	1290962	1305017	Hcf-PB	5786	-	Hcf	OK	NW_025319180	NW_025319180:1290962-1305017
NW_025319180	1290962	1305017	Hcf-PE	5684	-	Hcf	OK	NW_025319180	NW_025319180:1290962-1305017
NW_025319180	1290962	1305017	Hcf-PF	5494	-	Hcf	OK	NW_025319180	NW_025319180:1290962-1305017
NW_025319180	1290962	1305017	Hcf-PG	5786	-	Hcf	OK	NW_025319180	NW_025319180:1290962-1305017
NW_025319180	1313423	1338228	PMCA-PN	5548	+	PMCA	OK	NW_025319180	NW_025319180:1313423-1338228
NW_025319180	1313423	1342498	PMCA-PJ	6081	+	PMCA	OK	NW_025319180	NW_025319180:1313423-1342498
NW_025319180	1313423	1342498	PMCA-PM	6081	+	PMCA	OK	NW_025319180	NW_025319180:1313423-1342498
NW_025319180	1313423	1342498	PMCA-PS	6081	+	PMCA	OK	NW_025319180	NW_025319180:1313423-1342498
NW_025319180	1313423	1345118	PMCA-PI	5952	+	PMCA	OK	NW_025319180	NW_025319180:1313423-1345118
NW_025319180	1313423	1345118	PMCA-PK	5863	+	PMCA	OK	NW_025319180	NW_025319180:1313423-1345118
NW_025319180	1313423	1345118	PMCA-PL	5952	+	PMCA	OK	NW_025319180	NW_025319180:1313423-1345118
NW_025319180	1313423	1345118	PMCA-PO	5952	+	PMCA	OK	NW_025319180	NW_025319180:1313423-1345118
NW_025319180	1313423	1345118	PMCA-PP	5922	+	PMCA	OK	NW_025319180	NW_025319180:1313423-1345118
NW_025319180	1313423	1345118	PMCA-PQ	5846	+	PMCA	OK	NW_025319180	NW_025319180:1313423-1345118
NW_025319180	1313423	1345118	PMCA-PR	5935	+	PMCA	OK	NW_025319180	NW_025319180:1313423-1345118
NW_025319180	1352475	1355470	Rnf11-PA	714	-	Rnf11	OK	NW_025319180	NW_025319180:1352475-1355470
NW_025319180	1352475	1355470	Rnf11-PB	707	-	Rnf11	OK	NW_025319180	NW_025319180:1352475-1355470
NW_025319180	1364255	1365357	Zip102B-PE	1373	+	Zip102B	OK	NW_025319180	NW_025319180:1364255-1365357
NW_025319180	1364255	1365357	Zip102B-PF	1373	+	Zip102B	OK	NW_025319180	NW_025319180:1364255-1365357
NW_025319180	1364703	1365357	Zip102B-PB	970	+	Zip102B	OK	NW_025319180	NW_025319180:1364703-1365357
NW_025319180	1364703	1365357	Zip102B-PD	970	+	Zip102B	OK	NW_025319180	NW_025319180:1364703-1365357
NW_025319180	1370513	1375383	Rad23-PB	1243	-	Rad23	OK	NW_025319180	NW_025319180:1370513-1375383
NW_025319180	1370513	1375746	Rad23-PA	1582	-	Rad23	OK	NW_025319180	NW_025319180:1370513-1375746
NW_025319180	1370513	1375746	Rad23-PC	1582	-	Rad23	OK	NW_025319180	NW_025319180:1370513-1375746
NW_025319180	1389696	1398798	Syt7-PB	1602	+	Syt7	OK	NW_025319180	NW_025319180:1389696-1398798
NW_025319180	1389696	1399077	Syt7-PA	2094	+	Syt7	OK	NW_025319180	NW_025319180:1389696-1399077
NW_025319180	1389696	1399077	Syt7-PI	1722	+	Syt7	OK	NW_025319180	NW_025319180:1389696-1399077
NW_025319180	1389696	1399077	Syt7-PM	2094	+	Syt7	OK	NW_025319180	NW_025319180:1389696-1399077
NW_025319180	1395846	1399077	Syt7-PF	1529	+	Syt7	OK	NW_025319180	NW_025319180:1395846-1399077
NW_025319180	1407801	1416017	NfI-PB	3324	+	NfI	OK	NW_025319180	NW_025319180:1407801-1416017
NW_025319180	1407801	1416017	NfI-PC	3304	+	NfI	OK	NW_025319180	NW_025319180:1407801-1416017
NW_025319180	1421219	1441564	RhoGAP102A-PD	3905	-	RhoGAP102A	OK	NW_025319180	NW_025319180:1421219-1441564
NW_025319180	1421219	1441564	RhoGAP102A-PF	3865	-	RhoGAP102A	OK	NW_025319180	NW_025319180:1421219-1441564
NW_025319180	1429554	1441564	RhoGAP102A-PC	3476	-	RhoGAP102A	OK	NW_025319180	NW_025319180:1429554-1441564
NW_025319180	1429668	1441564	RhoGAP102A-PE	3499	-	RhoGAP102A	OK	NW_025319180	NW_025319180:1429668-1441564
NW_025319180	1441852	1453513	dpr7-PG	1226	+	dpr7	OK	NW_025319180	NW_025319180:1441852-1453513
NW_025319180	1447307	1453513	dpr7-PF	1383	+	dpr7	OK	NW_025319180	NW_025319180:1447307-1453513
NW_025319180	1474027	1487549	CG1674-PB	1356	-	CG1674	OK	NW_025319180	NW_025319180:1474027-1487549
NW_025319180	1474027	1487549	CG1674-PE	2080	-	CG1674	OK	NW_025319180	NW_025319180:1474027-1487549
NW_025319180	1474027	1487549	CG1674-PF	2080	-	CG1674	OK	NW_025319180	NW_025319180:1474027-1487549
NW_025319180	1474027	1487549	CG1674-PH	2080	-	CG1674	OK	NW_025319180	NW_025319180:1474027-1487549
NW_025319180	1474027	1487549	CG1674-PM	1915	-	CG1674	OK	NW_025319180	NW_025319180:1474027-1487549
NW_025319180	1474027	1497543	CG1674-PI	1747	-	CG1674	OK	NW_025319180	NW_025319180:1474027-1497543
NW_025319180	1474027	1497543	CG1674-PJ	2176	-	CG1674	OK	NW_025319180	NW_025319180:1474027-1497543
NW_025319180	1474027	1497543	CG1674-PK	2349	-	CG1674	OK	NW_025319180	NW_025319180:1474027-1497543
NW_025319180	1474027	1497543	CG1674-PL	2475	-	CG1674	OK	NW_025319180	NW_025319180:1474027-1497543
NW_025319180	1483700	1497543	CG1674-PD	807	-	CG1674	OK	NW_025319180	NW_025319180:1483700-1497543
NW_025319180	1504657	1558512	Crk-PG	254	-	Crk	OK	NW_025319180	NW_025319180:1504657-1558512
NW_025319180	1505014	1514882	yellow-h-PA	2044	+	yellow-h	OK	NW_025319180	NW_025319180:1505014-1514882
NW_025319180	1518580	1546711	CG31999-PA	3749	+	CG31999	OK	NW_025319180	NW_025319180:1518580-1546711
NW_025319180	1518580	1546711	CG31999-PC	3749	+	CG31999	OK	NW_025319180	NW_025319180:1518580-1546711
NW_025319180	1550176	1556484	Crk-PE	1130	-	Crk	OK	NW_025319180	NW_025319180:1550176-1556484
NW_025319180	1550176	1558512	Crk-PA	1172	-	Crk	OK	NW_025319180	NW_025319180:1550176-1558512
NW_025319180	1550176	1558512	Crk-PB	1069	-	Crk	OK	NW_025319180	NW_025319180:1550176-1558512
NW_025319180	1550176	1558512	Crk-PC	1172	-	Crk	OK	NW_025319180	NW_025319180:1550176-1558512
NW_025319180	1553586	1558512	Crk-PD	763	-	Crk	OK	NW_025319180	NW_025319180:1553586-1558512
NW_025319180	1564375	1569745	CG31998-PA	5541	+	CG31998	OK	NW_025319180	NW_025319180:1564375-1569745
NW_025319180	1564714	1569745	CG31998-PB	5417	+	CG31998	OK	NW_025319180	NW_025319180:1564714-1569745
NW_025319180	1592095	1599498	Abcd1-PA	2101	+	Abcd1	OK	NW_025319180	NW_025319180:1592095-1599498
NW_025319180	1592095	1599498	Abcd1-PB	2101	+	Abcd1	OK	NW_025319180	NW_025319180:1592095-1599498
NW_025319180	1592095	1599498	Abcd1-PC	2101	+	Abcd1	OK	NW_025319180	NW_025319180:1592095-1599498
NW_025319180	1592095	1599498	Abcd1-PD	2101	+	Abcd1	OK	NW_025319180	NW_025319180:1592095-1599498
NW_025319180	1592095	1599498	Abcd1-PG	2101	+	Abcd1	OK	NW_025319180	NW_025319180:1592095-1599498
NW_025319180	1592095	1599498	Abcd1-PH	2101	+	Abcd1	OK	NW_025319180	NW_025319180:1592095-1599498
NW_025319180	1604662	1605200	Arl4-PC	503	+	Arl4	OK	NW_025319180	NW_025319180:1604662-1605200
NW_025319180	1604662	1615671	Arl4-PA	1434	+	Arl4	OK	NW_025319180	NW_025319180:1604662-1615671
NW_025319180	1604662	1615671	Arl4-PB	1403	+	Arl4	OK	NW_025319180	NW_025319180:1604662-1615671
NW_025319180	1619368	1621164	CG31997-PA	710	-	CG31997	OK	NW_025319180	NW_025319180:1619368-1621164
NW_025319180	1619368	1621164	CG31997-PB	710	-	CG31997	OK	NW_025319180	NW_025319180:1619368-1621164
NW_025319180	1634337	1658796	CG33978-PD	3432	-	CG33978	OK	NW_025319180	NW_025319180:1634337-1658796
NW_025319180	1634337	1658796	CG33978-PF	3388	-	CG33978	OK	NW_025319180	NW_025319180:1634337-1658796
NW_025319180	1636138	1658796	CG33978-PG	3416	-	CG33978	OK	NW_025319180	NW_025319180:1636138-1658796
NW_025319180	1646601	1658796	CG33978-PC	6612	-	CG33978	OK	NW_025319180	NW_025319180:1646601-1658796
NW_025319180	1646601	1658796	CG33978-PE	6612	-	CG33978	OK	NW_025319180	NW_025319180:1646601-1658796
NW_025319180	1662268	1664286	CG32006-PA	1468	-	CG32006	OK	NW_025319180	NW_025319180:1662268-1664286
NW_025319180	1677142	1685892	anne-PI	5861	-	anne	OK	NW_025319180	NW_025319180:1677142-1685892
NW_025319180	1677142	1686064	anne-PA	5939	-	anne	OK	NW_025319180	NW_025319180:1677142-1686064
NW_025319180	1677142	1686064	anne-PB	5939	-	anne	OK	NW_025319180	NW_025319180:1677142-1686064
NW_025319180	1677142	1692591	anne-PH	6336	-	anne	OK	NW_025319180	NW_025319180:1677142-1692591
NW_025319180	1677142	1709000	anne-PG	6114	-	anne	OK	NW_025319180	NW_025319180:1677142-1709000
NW_025319180	1684053	1685892	anne-PC	2297	-	anne	OK	NW_025319180	NW_025319180:1684053-1685892
NW_025319180	1684053	1686064	anne-PF	2374	-	anne	OK	NW_025319180	NW_025319180:1684053-1686064
NW_025319180	1684053	1692591	anne-PD	2772	-	anne	OK	NW_025319180	NW_025319180:1684053-1692591
NW_025319180	1684053	1709000	anne-PE	2549	-	anne	OK	NW_025319180	NW_025319180:1684053-1709000
NW_025319180	1697864	1722041	Ank-PB	6312	+	Ank	OK	NW_025319180	NW_025319180:1697864-1722041
NW_025319180	1697864	1722041	Ank-PC	6312	+	Ank	OK	NW_025319180	NW_025319180:1697864-1722041
NW_025319180	1697864	1722041	Ank-PD	6312	+	Ank	OK	NW_025319180	NW_025319180:1697864-1722041
NW_025319180	1697864	1722041	Ank-PE	6312	+	Ank	OK	NW_025319180	NW_025319180:1697864-1722041
NW_025319180	1730604	1785885	pan-PI	1829	-	pan	OK	NW_025319180	NW_025319180:1730604-1785885
NW_025319180	1737886	1764965	pan-PJ	3910	-	pan	OK	NW_025319180	NW_025319180:1737886-1764965
NW_025319180	1737886	1785885	pan-PA	3195	-	pan	OK	NW_025319180	NW_025319180:1737886-1785885
NW_025319180	1737886	1785885	pan-PB	3195	-	pan	OK	NW_025319180	NW_025319180:1737886-1785885
NW_025319180	1737886	1785885	pan-PD	3195	-	pan	OK	NW_025319180	NW_025319180:1737886-1785885
NW_025319180	1737886	1785885	pan-PH	3173	-	pan	OK	NW_025319180	NW_025319180:1737886-1785885
NW_025319180	1737886	1785885	pan-PR	3195	-	pan	OK	NW_025319180	NW_025319180:1737886-1785885
NW_025319180	1737886	1785885	pan-PS	3079	-	pan	OK	NW_025319180	NW_025319180:1737886-1785885
NW_025319180	1742866	1785885	pan-PQ	2199	-	pan	OK	NW_025319180	NW_025319180:1742866-1785885
NW_025319180	1791737	1793178	RpS3A-PB	1152	+	RpS3A	OK	NW_025319180	NW_025319180:1791737-1793178
NW_025319180	1792278	1793178	RpS3A-PA	1517	+	RpS3A	OK	NW_025319180	NW_025319180:1792278-1793178
NW_025319180	1792278	1793178	RpS3A-PF	1517	+	RpS3A	OK	NW_025319180	NW_025319180:1792278-1793178
NW_025319180	1808544	1816288	ci-PC	2238	+	ci	OK	NW_025319180	NW_025319180:1808544-1816288
NW_025319180	1808544	1818690	ci-PA	4862	+	ci	OK	NW_025319180	NW_025319180:1808544-1818690
NW_025319180	1814618	1818690	ci-PB	4409	+	ci	OK	NW_025319180	NW_025319180:1814618-1818690
NW_025319180	1837004	1853290	PlexB-PA	9852	+	PlexB	OK	NW_025319180	NW_025319180:1837004-1853290
NW_025319180	1837004	1853290	PlexB-PB	9852	+	PlexB	OK	NW_025319180	NW_025319180:1837004-1853290
NW_025319180	1883870	1890329	JYalpha-PB	4888	-	JYalpha	OK	NW_025319180	NW_025319180:1883870-1890329
NW_025319364	24365493	24366009	CG11077-PA	873	+	CG11077	Wanderer	Wanderer: NW_025319364	NW_025319364:24365493-24366009	Moved to A element (chrX)
NW_025319364	20659861	20661083	CG11076-PA	0	-	CG11076	Wanderer	Wanderer: NW_025319364	NW_025319364:20659861-20661083	Moved to A element (chrX)

## Sheet: DbipRefSeq2
chrom	chromStart	chromEnd	name	score	strand	gene	Status	scaffold	Coordinates	Comment
NW_025063860	9818341	9820127	Kif3C-PA	1099	+	Kif3C	Spurious	Spurious: NW_025063860	NW_025063860:9818341-9820127	Spurious match due to similarity to Klp64D
NW_025063921	15180755	15190675	JYalpha-PB	3839	+	JYalpha	Spurious	Spurious: NW_025063921	NW_025063921:15180755-15190675	Spurious match due to similarity to Atpalpha
NW_025063954	277571	359221	bt-PC	37291	-	bt	OK	NW_025063954	NW_025063954:277571-359221
NW_025063954	277571	359221	bt-PF	39154	-	bt	OK	NW_025063954	NW_025063954:277571-359221
NW_025063954	277571	359221	bt-PH	36989	-	bt	OK	NW_025063954	NW_025063954:277571-359221
NW_025063954	277571	359221	bt-PI	38880	-	bt	OK	NW_025063954	NW_025063954:277571-359221
NW_025063954	277571	359221	bt-PJ	37558	-	bt	OK	NW_025063954	NW_025063954:277571-359221
NW_025063954	538866	825624	Cadps-PA	6860	-	Cadps	OK	NW_025063954	NW_025063954:538866-825624
NW_025063954	538866	825624	Cadps-PB	6510	-	Cadps	OK	NW_025063954	NW_025063954:538866-825624
NW_025063954	538866	825624	Cadps-PD	6867	-	Cadps	OK	NW_025063954	NW_025063954:538866-825624
NW_025063954	538866	825624	Cadps-PE	6644	-	Cadps	OK	NW_025063954	NW_025063954:538866-825624
NW_025063954	538866	825624	Cadps-PF	6486	-	Cadps	OK	NW_025063954	NW_025063954:538866-825624
NW_025063954	970520	987882	Dyrk3-PA	2432	+	Dyrk3	OK	NW_025063954	NW_025063954:970520-987882
NW_025063954	970520	987882	Dyrk3-PC	2432	+	Dyrk3	OK	NW_025063954	NW_025063954:970520-987882
NW_025063954	970520	987882	Dyrk3-PE	2432	+	Dyrk3	OK	NW_025063954	NW_025063954:970520-987882
NW_025063954	1212638	1277861	Abcd1-PA	2022	+	Abcd1	OK	NW_025063954	NW_025063954:1212638-1277861
NW_025063954	1212638	1277861	Abcd1-PB	2022	+	Abcd1	OK	NW_025063954	NW_025063954:1212638-1277861
NW_025063954	1212638	1277861	Abcd1-PC	2022	+	Abcd1	OK	NW_025063954	NW_025063954:1212638-1277861
NW_025063954	1212638	1277861	Abcd1-PD	2022	+	Abcd1	OK	NW_025063954	NW_025063954:1212638-1277861
NW_025063954	1212638	1277861	Abcd1-PG	2022	+	Abcd1	OK	NW_025063954	NW_025063954:1212638-1277861
NW_025063954	1212638	1277861	Abcd1-PH	2022	+	Abcd1	OK	NW_025063954	NW_025063954:1212638-1277861
NW_025063954	1368934	1379578	CG31998-PB	4290	-	CG31998	OK	NW_025063954	NW_025063954:1368934-1379578
NW_025063954	1368934	1379869	CG31998-PA	4314	-	CG31998	OK	NW_025063954	NW_025063954:1368934-1379869
NW_025063954	1445869	1513122	Ank-PB	5445	+	Ank	OK	NW_025063954	NW_025063954:1445869-1513122
NW_025063954	1445869	1513122	Ank-PC	5445	+	Ank	OK	NW_025063954	NW_025063954:1445869-1513122
NW_025063954	1445869	1513122	Ank-PD	5445	+	Ank	OK	NW_025063954	NW_025063954:1445869-1513122
NW_025063954	1445869	1513122	Ank-PE	5445	+	Ank	OK	NW_025063954	NW_025063954:1445869-1513122
NW_025063954	1661072	1687947	PIP4K-PA	2023	-	PIP4K	OK	NW_025063954	NW_025063954:1661072-1687947
NW_025063954	1661072	1687947	PIP4K-PB	2023	-	PIP4K	OK	NW_025063954	NW_025063954:1661072-1687947
NW_025063954	1947575	1972709	Arl4-PA	1127	-	Arl4	OK	NW_025063954	NW_025063954:1947575-1972709
NW_025063954	1947575	1972709	Arl4-PB	1116	-	Arl4	OK	NW_025063954	NW_025063954:1947575-1972709
NW_025063954	1971234	1972709	Arl4-PC	501	-	Arl4	OK	NW_025063954	NW_025063954:1971234-1972709
NW_025063954	2104039	2173936	CG33521-PA	949	-	CG33521	OK	NW_025063954	NW_025063954:2104039-2173936
NW_025063954	2104039	2173936	CG33521-PG	806	-	CG33521	OK	NW_025063954	NW_025063954:2104039-2173936
NW_025063954	2104039	2205196	CG33521-PC	1111	-	CG33521	OK	NW_025063954	NW_025063954:2104039-2205196
NW_025063954	2104039	2205196	CG33521-PD	1111	-	CG33521	OK	NW_025063954	NW_025063954:2104039-2205196
NW_025063954	2327644	2424436	CG31999-PA	1495	-	CG31999	OK	NW_025063954	NW_025063954:2327644-2424436
NW_025063954	2327644	2424436	CG31999-PC	1495	-	CG31999	OK	NW_025063954	NW_025063954:2327644-2424436
NW_025063954	3283713	3327200	yellow-h-PA	1119	-	yellow-h	OK	NW_025063954	NW_025063954:3283713-3327200
NW_025063954	3486767	3497863	Crk-PG	295	-	Crk	OK	NW_025063954	NW_025063954:3486767-3497863
NW_025063954	3494989	3497863	Crk-PD	786	-	Crk	OK	NW_025063954	NW_025063954:3494989-3497863
NW_025063954	3496661	3497863	Crk-PA	1145	-	Crk	OK	NW_025063954	NW_025063954:3496661-3497863
NW_025063954	3496661	3497863	Crk-PB	1030	-	Crk	OK	NW_025063954	NW_025063954:3496661-3497863
NW_025063954	3496661	3497863	Crk-PC	1145	-	Crk	OK	NW_025063954	NW_025063954:3496661-3497863
NW_025063954	3496661	3497863	Crk-PE	1067	-	Crk	OK	NW_025063954	NW_025063954:3496661-3497863
NW_025063954	3497197	3497863	Crk-PH	346	-	Crk	OK	NW_025063954	NW_025063954:3497197-3497863
NW_025063954	3502704	3503423	Arf102F-PA	977	+	Arf102F	OK	NW_025063954	NW_025063954:3502704-3503423
NW_025063954	3502704	3503423	Arf102F-PB	977	+	Arf102F	OK	NW_025063954	NW_025063954:3502704-3503423
NW_025063954	3651358	3663815	Mitf-PA	2267	+	Mitf	OK	NW_025063954	NW_025063954:3651358-3663815
NW_025063954	3651358	3663815	Mitf-PB	2267	+	Mitf	OK	NW_025063954	NW_025063954:3651358-3663815
NW_025063954	3651358	3663815	Mitf-PD	2195	+	Mitf	OK	NW_025063954	NW_025063954:3651358-3663815
NW_025063954	3655604	3663815	Mitf-PC	2282	+	Mitf	OK	NW_025063954	NW_025063954:3655604-3663815
NW_025063954	3736369	3737068	Zip102B-PB	929	-	Zip102B	OK	NW_025063954	NW_025063954:3736369-3737068
NW_025063954	3736369	3737068	Zip102B-PD	929	-	Zip102B	OK	NW_025063954	NW_025063954:3736369-3737068
NW_025063954	3736369	3737425	Zip102B-PE	1281	-	Zip102B	OK	NW_025063954	NW_025063954:3736369-3737425
NW_025063954	3736369	3737425	Zip102B-PF	1281	-	Zip102B	OK	NW_025063954	NW_025063954:3736369-3737425
NW_025063954	3764424	3827189	lgs-PA	4148	+	lgs	OK	NW_025063954	NW_025063954:3764424-3827189
NW_025063954	3960898	4031220	dati-PA	3293	+	dati	OK	NW_025063954	NW_025063954:3960898-4031220
NW_025063954	3960898	4031220	dati-PB	3236	+	dati	OK	NW_025063954	NW_025063954:3960898-4031220
NW_025063954	3960898	4031220	dati-PC	3293	+	dati	OK	NW_025063954	NW_025063954:3960898-4031220
NW_025063954	3969894	4031220	dati-PD	2863	+	dati	OK	NW_025063954	NW_025063954:3969894-4031220
NW_025063954	4101323	4225082	Hcf-PA	4612	-	Hcf	OK	NW_025063954	NW_025063954:4101323-4225082
NW_025063954	4101323	4225082	Hcf-PB	4612	-	Hcf	OK	NW_025063954	NW_025063954:4101323-4225082
NW_025063954	4101323	4225082	Hcf-PE	4506	-	Hcf	OK	NW_025063954	NW_025063954:4101323-4225082
NW_025063954	4101323	4225082	Hcf-PF	4323	-	Hcf	OK	NW_025063954	NW_025063954:4101323-4225082
NW_025063954	4101323	4225082	Hcf-PG	4612	-	Hcf	OK	NW_025063954	NW_025063954:4101323-4225082
NW_025063954	4637499	4650302	fuss-PC	1813	-	fuss	OK	NW_025063954	NW_025063954:4637499-4650302
NW_025063954	4637499	4660164	fuss-PB	1795	-	fuss	OK	NW_025063954	NW_025063954:4637499-4660164
NW_025063954	4637499	4660164	fuss-PD	1795	-	fuss	OK	NW_025063954	NW_025063954:4637499-4660164
NW_025063954	5074151	5094467	PlexB-PA	9169	-	PlexB	OK	NW_025063954	NW_025063954:5074151-5094467
NW_025063954	5074151	5094467	PlexB-PB	9169	-	PlexB	OK	NW_025063954	NW_025063954:5074151-5094467
NW_025063954	5220256	5254525	pan-PI	1706	+	pan	OK	NW_025063954	NW_025063954:5220256-5254525
NW_025063954	5220256	5268555	pan-PQ	2060	+	pan	OK	NW_025063954	NW_025063954:5220256-5268555
NW_025063954	5220256	5273408	pan-PA	2714	+	pan	OK	NW_025063954	NW_025063954:5220256-5273408
NW_025063954	5220256	5273408	pan-PB	2714	+	pan	OK	NW_025063954	NW_025063954:5220256-5273408
NW_025063954	5220256	5273408	pan-PD	2714	+	pan	OK	NW_025063954	NW_025063954:5220256-5273408
NW_025063954	5220256	5273408	pan-PH	2667	+	pan	OK	NW_025063954	NW_025063954:5220256-5273408
NW_025063954	5220256	5273408	pan-PR	2714	+	pan	OK	NW_025063954	NW_025063954:5220256-5273408
NW_025063954	5220256	5273408	pan-PS	2662	+	pan	OK	NW_025063954	NW_025063954:5220256-5273408
NW_025063954	5247333	5273408	pan-PJ	2443	+	pan	OK	NW_025063954	NW_025063954:5247333-5273408
NW_025063954	5364745	5382783	Rnf11-PA	611	+	Rnf11	OK	NW_025063954	NW_025063954:5364745-5382783
NW_025063954	5364745	5382783	Rnf11-PB	601	+	Rnf11	OK	NW_025063954	NW_025063954:5364745-5382783
NW_025063954	5445081	5577624	PMCA-PI	5761	-	PMCA	OK	NW_025063954	NW_025063954:5445081-5577624
NW_025063954	5445081	5577624	PMCA-PK	5686	-	PMCA	OK	NW_025063954	NW_025063954:5445081-5577624
NW_025063954	5445081	5577624	PMCA-PL	5761	-	PMCA	OK	NW_025063954	NW_025063954:5445081-5577624
NW_025063954	5445081	5577624	PMCA-PO	5761	-	PMCA	OK	NW_025063954	NW_025063954:5445081-5577624
NW_025063954	5445081	5577624	PMCA-PP	5740	-	PMCA	OK	NW_025063954	NW_025063954:5445081-5577624
NW_025063954	5445081	5577624	PMCA-PQ	5667	-	PMCA	OK	NW_025063954	NW_025063954:5445081-5577624
NW_025063954	5445081	5577624	PMCA-PR	5746	-	PMCA	OK	NW_025063954	NW_025063954:5445081-5577624
NW_025063954	5476626	5577624	PMCA-PJ	5721	-	PMCA	OK	NW_025063954	NW_025063954:5476626-5577624
NW_025063954	5476626	5577624	PMCA-PM	5721	-	PMCA	OK	NW_025063954	NW_025063954:5476626-5577624
NW_025063954	5476626	5577624	PMCA-PS	5721	-	PMCA	OK	NW_025063954	NW_025063954:5476626-5577624
NW_025063954	5482858	5577624	PMCA-PN	5359	-	PMCA	OK	NW_025063954	NW_025063954:5482858-5577624
NW_025063954	5810877	5869679	NfI-PB	2190	-	NfI	OK	NW_025063954	NW_025063954:5810877-5869679
NW_025063954	5810877	5869679	NfI-PC	2192	-	NfI	OK	NW_025063954	NW_025063954:5810877-5869679
NW_025063954	6193296	6303490	dpr7-PF	1148	+	dpr7	OK	NW_025063954	NW_025063954:6193296-6303490
NW_025063954	6193425	6303490	dpr7-PG	1080	+	dpr7	OK	NW_025063954	NW_025063954:6193425-6303490
NW_025063954	6436251	6497396	CG1674-PD	547	-	CG1674	OK	NW_025063954	NW_025063954:6436251-6497396
NW_025063954	6436539	6466588	CG1674-PB	745	-	CG1674	OK	NW_025063954	NW_025063954:6436539-6466588
NW_025063954	6436539	6466588	CG1674-PE	1381	-	CG1674	OK	NW_025063954	NW_025063954:6436539-6466588
NW_025063954	6436539	6466588	CG1674-PF	1381	-	CG1674	OK	NW_025063954	NW_025063954:6436539-6466588
NW_025063954	6436539	6466588	CG1674-PH	1381	-	CG1674	OK	NW_025063954	NW_025063954:6436539-6466588
NW_025063954	6436539	6466588	CG1674-PK	1375	-	CG1674	OK	NW_025063954	NW_025063954:6436539-6466588
NW_025063954	6436539	6466588	CG1674-PL	1351	-	CG1674	OK	NW_025063954	NW_025063954:6436539-6466588
NW_025063954	6436539	6466588	CG1674-PM	1234	-	CG1674	OK	NW_025063954	NW_025063954:6436539-6466588
NW_025063954	6436539	6497396	CG1674-PI	1064	-	CG1674	OK	NW_025063954	NW_025063954:6436539-6497396
NW_025063954	6436539	6497396	CG1674-PJ	1426	-	CG1674	OK	NW_025063954	NW_025063954:6436539-6497396
NW_025063954	6607897	6669567	sv-PI	1866	-	sv	OK	NW_025063954	NW_025063954:6607897-6669567
NW_025063954	6607897	6673324	sv-PA	2468	-	sv	OK	NW_025063954	NW_025063954:6607897-6673324
NW_025063954	6607897	6673324	sv-PC	2133	-	sv	OK	NW_025063954	NW_025063954:6607897-6673324
NW_025063954	6607897	6673324	sv-PD	2235	-	sv	OK	NW_025063954	NW_025063954:6607897-6673324
NW_025063954	6607897	6673324	sv-PH	2457	-	sv	OK	NW_025063954	NW_025063954:6607897-6673324
NW_025063954	6610704	6673324	sv-PF	2251	-	sv	OK	NW_025063954	NW_025063954:6610704-6673324
NW_025063954	6610704	6673324	sv-PG	2024	-	sv	OK	NW_025063954	NW_025063954:6610704-6673324
NW_025063954	6814339	6915948	Actbeta-PA	2737	+	Actbeta	OK	NW_025063954	NW_025063954:6814339-6915948
NW_025063954	7053183	7111666	toy-PA	2361	+	toy	OK	NW_025063954	NW_025063954:7053183-7111666
NW_025063954	7053183	7111666	toy-PC	2298	+	toy	OK	NW_025063954	NW_025063954:7053183-7111666
NW_025063954	7053183	7112011	toy-PD	2436	+	toy	OK	NW_025063954	NW_025063954:7053183-7112011
NW_025063954	7294003	7325666	PlexA-PB	7652	-	PlexA	OK	NW_025063954	NW_025063954:7294003-7325666
NW_025063954	7294003	7325666	PlexA-PC	7652	-	PlexA	OK	NW_025063954	NW_025063954:7294003-7325666
NW_025063954	7294003	7334545	PlexA-PA	9673	-	PlexA	OK	NW_025063954	NW_025063954:7294003-7334545
NW_025063954	7294003	7334545	PlexA-PF	9574	-	PlexA	OK	NW_025063954	NW_025063954:7294003-7334545
NW_025063954	7352293	7354491	ATPsynbeta-PA	2539	+	ATPsynbeta	OK	NW_025063954	NW_025063954:7352293-7354491
NW_025063954	7352293	7354491	ATPsynbeta-PC	2519	+	ATPsynbeta	OK	NW_025063954	NW_025063954:7352293-7354491
NW_025063954	7352293	7354491	ATPsynbeta-PD	2539	+	ATPsynbeta	OK	NW_025063954	NW_025063954:7352293-7354491
NW_025063954	7463266	7543681	CaMKII-PA	2456	-	CaMKII	OK	NW_025063954	NW_025063954:7463266-7543681
NW_025063954	7463266	7543681	CaMKII-PB	2514	-	CaMKII	OK	NW_025063954	NW_025063954:7463266-7543681
NW_025063954	7463266	7543681	CaMKII-PC	2456	-	CaMKII	OK	NW_025063954	NW_025063954:7463266-7543681
NW_025063954	7463266	7543681	CaMKII-PD	2557	-	CaMKII	OK	NW_025063954	NW_025063954:7463266-7543681
NW_025063954	7463266	7543681	CaMKII-PE	2514	-	CaMKII	OK	NW_025063954	NW_025063954:7463266-7543681
NW_025063954	7463266	7543681	CaMKII-PG	2491	-	CaMKII	OK	NW_025063954	NW_025063954:7463266-7543681
NW_025063954	7463266	7543681	CaMKII-PH	2456	-	CaMKII	OK	NW_025063954	NW_025063954:7463266-7543681
NW_025063954	7463266	7543681	CaMKII-PI	2557	-	CaMKII	OK	NW_025063954	NW_025063954:7463266-7543681
NW_025063954	7463266	7543681	CaMKII-PJ	2561	-	CaMKII	OK	NW_025063954	NW_025063954:7463266-7543681
NW_025063954	7463266	7543681	CaMKII-PK	2371	-	CaMKII	OK	NW_025063954	NW_025063954:7463266-7543681
NW_025063954	7463266	7543681	CaMKII-PL	2464	-	CaMKII	OK	NW_025063954	NW_025063954:7463266-7543681
NW_025063954	7463266	7543681	CaMKII-PM	2417	-	CaMKII	OK	NW_025063954	NW_025063954:7463266-7543681
NW_025063954	7714908	7757771	Zyx-PH	1370	-	Zyx	OK	NW_025063954	NW_025063954:7714908-7757771
NW_025063954	7714908	7763628	Zyx-PG	1457	-	Zyx	OK	NW_025063954	NW_025063954:7714908-7763628
NW_025063954	7714908	7773994	Zyx-PA	1556	-	Zyx	OK	NW_025063954	NW_025063954:7714908-7773994
NW_025063954	7714908	7773994	Zyx-PB	1535	-	Zyx	OK	NW_025063954	NW_025063954:7714908-7773994
NW_025063954	7714908	7773994	Zyx-PL	1535	-	Zyx	OK	NW_025063954	NW_025063954:7714908-7773994
NW_025063954	7959100	7984292	apolpp-PA	11422	+	apolpp	OK	NW_025063954	NW_025063954:7959100-7984292
NW_025063954	7959100	7984292	apolpp-PB	11422	+	apolpp	OK	NW_025063954	NW_025063954:7959100-7984292
NW_025063954	7959100	7984292	apolpp-PC	11422	+	apolpp	OK	NW_025063954	NW_025063954:7959100-7984292
NW_025063954	7959100	7984292	apolpp-PD	11422	+	apolpp	OK	NW_025063954	NW_025063954:7959100-7984292
NW_025063954	8041868	8090065	ey-PB	1804	-	ey	OK	NW_025063954	NW_025063954:8041868-8090065
NW_025063954	8041868	8101479	ey-PC	2751	-	ey	OK	NW_025063954	NW_025063954:8041868-8101479
NW_025063954	8041868	8104458	ey-PA	2678	-	ey	OK	NW_025063954	NW_025063954:8041868-8104458
NW_025063954	8041868	8104458	ey-PD	2913	-	ey	OK	NW_025063954	NW_025063954:8041868-8104458
NW_025063954	8439433	8478645	Tdg-PA	3648	-	Tdg	OK	NW_025063954	NW_025063954:8439433-8478645
NW_025063954	8439433	8478645	Tdg-PB	3648	-	Tdg	OK	NW_025063954	NW_025063954:8439433-8478645
NW_025063954	8439433	8478645	Tdg-PC	3648	-	Tdg	OK	NW_025063954	NW_025063954:8439433-8478645
NW_025063954	8655053	8854490	Pur-alpha-PA	1268	+	Pur-alpha	OK	NW_025063954	NW_025063954:8655053-8854490
NW_025063954	8655053	8854490	Pur-alpha-PB	1257	+	Pur-alpha	OK	NW_025063954	NW_025063954:8655053-8854490
NW_025063954	8655053	8854490	Pur-alpha-PC	1268	+	Pur-alpha	OK	NW_025063954	NW_025063954:8655053-8854490
NW_025063954	8655053	8854490	Pur-alpha-PE	1268	+	Pur-alpha	OK	NW_025063954	NW_025063954:8655053-8854490
NW_025063954	8655053	8854490	Pur-alpha-PF	1257	+	Pur-alpha	OK	NW_025063954	NW_025063954:8655053-8854490
NW_025063954	8655075	8854490	Pur-alpha-PD	1173	+	Pur-alpha	OK	NW_025063954	NW_025063954:8655075-8854490
NW_025063954	8655075	8854490	Pur-alpha-PG	1184	+	Pur-alpha	OK	NW_025063954	NW_025063954:8655075-8854490
NW_025063954	9099062	9386136	myo-PA	1359	+	myo	OK	NW_025063954	NW_025063954:9099062-9386136
NW_025063954	9099062	9386136	myo-PC	1359	+	myo	OK	NW_025063954	NW_025063954:9099062-9386136
NW_025063954	9099062	9386136	myo-PD	1359	+	myo	OK	NW_025063954	NW_025063954:9099062-9386136
NW_025063954	9771891	9897754	Syt7-PI	1472	+	Syt7	OK	NW_025063954	NW_025063954:9771891-9897754
NW_025063954	9771891	9912544	Syt7-PB	1447	+	Syt7	OK	NW_025063954	NW_025063954:9771891-9912544
NW_025063954	9771891	9941437	Syt7-PA	1990	+	Syt7	OK	NW_025063954	NW_025063954:9771891-9941437
NW_025063954	9771891	9941437	Syt7-PM	1990	+	Syt7	OK	NW_025063954	NW_025063954:9771891-9941437
NW_025063954	9835233	9941437	Syt7-PF	1489	+	Syt7	OK	NW_025063954	NW_025063954:9835233-9941437
NW_025063954	9983413	10023989	CG32017-PB	1270	-	CG32017	OK	NW_025063954	NW_025063954:9983413-10023989
NW_025063954	9983413	10023989	CG32017-PC	1270	-	CG32017	OK	NW_025063954	NW_025063954:9983413-10023989
NW_025063954	9983413	10023989	CG32017-PD	1270	-	CG32017	OK	NW_025063954	NW_025063954:9983413-10023989
NW_025063954	10152615	10209504	Cals-PA	3873	+	Cals	OK	NW_025063954	NW_025063954:10152615-10209504
NW_025063954	10152615	10209504	Cals-PB	3873	+	Cals	OK	NW_025063954	NW_025063954:10152615-10209504
NW_025063954	10152615	10209504	Cals-PC	3862	+	Cals	OK	NW_025063954	NW_025063954:10152615-10209504
NW_025063954	10152615	10209504	Cals-PD	3873	+	Cals	OK	NW_025063954	NW_025063954:10152615-10209504
NW_025063954	10424375	10433612	ci-PB	3361	-	ci	OK	NW_025063954	NW_025063954:10424375-10433612
NW_025063954	10424375	10439661	ci-PA	3692	-	ci	OK	NW_025063954	NW_025063954:10424375-10439661
NW_025063954	10426500	10439661	ci-PC	1846	-	ci	OK	NW_025063954	NW_025063954:10426500-10439661
NW_025063954	10619741	10620551	CG31997-PA	667	+	CG31997	OK	NW_025063954	NW_025063954:10619741-10620551
NW_025063954	10619741	10620551	CG31997-PB	667	+	CG31997	OK	NW_025063954	NW_025063954:10619741-10620551
NW_025063954	10628324	10674664	RpS3A-PB	1054	+	RpS3A	OK	NW_025063954	NW_025063954:10628324-10674664
NW_025063954	10673735	10674664	RpS3A-PA	1478	+	RpS3A	OK	NW_025063954	NW_025063954:10673735-10674664
NW_025063954	10673735	10674664	RpS3A-PF	1478	+	RpS3A	OK	NW_025063954	NW_025063954:10673735-10674664
NW_025063971	132489	415890	CG11155-PA	4062	-	CG11155	OK	NW_025063971	NW_025063971:132489-415890
NW_025063971	132489	415890	CG11155-PD	4062	-	CG11155	OK	NW_025063971	NW_025063971:132489-415890
NW_025063971	133264	415890	CG11155-PB	3461	-	CG11155	OK	NW_025063971	NW_025063971:133264-415890
NW_025063971	566740	574799	anne-PI	5217	-	anne	OK	NW_025063971	NW_025063971:566740-574799
NW_025063971	566740	574949	anne-PA	5302	-	anne	OK	NW_025063971	NW_025063971:566740-574949
NW_025063971	566740	574949	anne-PB	5302	-	anne	OK	NW_025063971	NW_025063971:566740-574949
NW_025063971	566740	584124	anne-PG	5245	-	anne	OK	NW_025063971	NW_025063971:566740-584124
NW_025063971	566740	600192	anne-PH	5442	-	anne	OK	NW_025063971	NW_025063971:566740-600192
NW_025063971	569342	574799	anne-PC	2060	-	anne	OK	NW_025063971	NW_025063971:569342-574799
NW_025063971	569342	597471	anne-PF	2120	-	anne	OK	NW_025063971	NW_025063971:569342-597471
NW_025063971	569342	600192	anne-PD	2285	-	anne	OK	NW_025063971	NW_025063971:569342-600192
NW_025063971	569342	602715	anne-PE	2155	-	anne	OK	NW_025063971	NW_025063971:569342-602715
NW_025063971	785002	810481	gw-PA	5241	-	gw	OK	NW_025063971	NW_025063971:785002-810481
NW_025063971	785002	810481	gw-PB	5241	-	gw	OK	NW_025063971	NW_025063971:785002-810481
NW_025063971	785002	810481	gw-PE	5241	-	gw	OK	NW_025063971	NW_025063971:785002-810481
NW_025063971	785002	810481	gw-PF	5241	-	gw	OK	NW_025063971	NW_025063971:785002-810481
NW_025063971	785002	810481	gw-PJ	5254	-	gw	OK	NW_025063971	NW_025063971:785002-810481
NW_025063971	972172	1024202	Slip1-PA	1729	-	Slip1	OK	NW_025063971	NW_025063971:972172-1024202
NW_025063971	972172	1024202	Slip1-PB	1465	-	Slip1	OK	NW_025063971	NW_025063971:972172-1024202
NW_025063971	972419	1024202	Slip1-PC	1316	-	Slip1	OK	NW_025063971	NW_025063971:972419-1024202
NW_025063971	1238500	1256073	CG11360-PA	2105	+	CG11360	OK	NW_025063971	NW_025063971:1238500-1256073
NW_025063971	1238500	1256073	CG11360-PC	2105	+	CG11360	OK	NW_025063971	NW_025063971:1238500-1256073
NW_025063971	1238500	1256073	CG11360-PD	2105	+	CG11360	OK	NW_025063971	NW_025063971:1238500-1256073
NW_025063971	1238500	1256073	CG11360-PE	2105	+	CG11360	OK	NW_025063971	NW_025063971:1238500-1256073
NW_025063971	1450109	1461318	mav-PA	1241	-	mav	OK	NW_025063971	NW_025063971:1450109-1461318
NW_025063971	1644581	1730387	Gat-PA	3128	-	Gat	OK	NW_025063971	NW_025063971:1644581-1730387
NW_025063971	1645053	1730387	Gat-PB	2344	-	Gat	OK	NW_025063971	NW_025063971:1645053-1730387
NW_025063971	2042028	2201416	Ekar-PB	2479	-	Ekar	OK	NW_025063971	NW_025063971:2042028-2201416
NW_025063971	2042028	2201416	Ekar-PD	2463	-	Ekar	OK	NW_025063971	NW_025063971:2042028-2201416
NW_025063971	2042348	2201416	Ekar-PA	2156	-	Ekar	OK	NW_025063971	NW_025063971:2042348-2201416
NW_025063971	2749009	2788145	MED26-PA	2310	-	MED26	OK	NW_025063971	NW_025063971:2749009-2788145
NW_025063971	2749009	2788145	MED26-PB	2310	-	MED26	OK	NW_025063971	NW_025063971:2749009-2788145
NW_025063971	3379861	3381622	fd102C-PA	1991	+	fd102C	OK	NW_025063971	NW_025063971:3379861-3381622
NW_025063971	4217475	4291471	Sox102F-PB	1733	+	Sox102F	OK	NW_025063971	NW_025063971:4217475-4291471
NW_025063971	4258111	4291471	Sox102F-PA	1704	+	Sox102F	OK	NW_025063971	NW_025063971:4258111-4291471
NW_025063971	4258111	4291471	Sox102F-PC	1704	+	Sox102F	OK	NW_025063971	NW_025063971:4258111-4291471
NW_025063971	4258111	4291471	Sox102F-PD	1704	+	Sox102F	OK	NW_025063971	NW_025063971:4258111-4291471
NW_025063971	4617972	4651807	Gyf-PD	4315	-	Gyf	OK	NW_025063971	NW_025063971:4617972-4651807
NW_025063971	4617972	4651807	Gyf-PF	4315	-	Gyf	OK	NW_025063971	NW_025063971:4617972-4651807
NW_025063971	4617972	4651807	Gyf-PG	4375	-	Gyf	OK	NW_025063971	NW_025063971:4617972-4651807
NW_025063971	4617972	4651807	Gyf-PH	4375	-	Gyf	OK	NW_025063971	NW_025063971:4617972-4651807
NW_025063971	4698122	4878664	unc-13-PB	8979	-	unc-13	OK	NW_025063971	NW_025063971:4698122-4878664
NW_025063971	4698122	4878664	unc-13-PE	8955	-	unc-13	OK	NW_025063971	NW_025063971:4698122-4878664
NW_025063971	4698122	4879083	unc-13-PA	7944	-	unc-13	OK	NW_025063971	NW_025063971:4698122-4879083
NW_025063971	4698122	4879083	unc-13-PC	7907	-	unc-13	OK	NW_025063971	NW_025063971:4698122-4879083
NW_025063971	4698122	4879083	unc-13-PD	7944	-	unc-13	OK	NW_025063971	NW_025063971:4698122-4879083
NW_025063971	4698122	4879083	unc-13-PF	7321	-	unc-13	OK	NW_025063971	NW_025063971:4698122-4879083
NW_025063971	4698122	4879083	unc-13-PG	7931	-	unc-13	OK	NW_025063971	NW_025063971:4698122-4879083
NW_025063971	5184170	5250009	CG1909-PA	1222	-	CG1909	OK	NW_025063971	NW_025063971:5184170-5250009
NW_025063971	5184170	5250009	CG1909-PB	1222	-	CG1909	OK	NW_025063971	NW_025063971:5184170-5250009
NW_025063971	5502320	5538095	ND-49-PA	2336	+	ND-49	OK	NW_025063971	NW_025063971:5502320-5538095
NW_025063971	5502320	5538095	ND-49-PB	2336	+	ND-49	OK	NW_025063971	NW_025063971:5502320-5538095
NW_025063971	5663776	5724233	eIF4G1-PA	5577	-	eIF4G1	OK	NW_025063971	NW_025063971:5663776-5724233
NW_025063971	5663776	5724233	eIF4G1-PC	5577	-	eIF4G1	OK	NW_025063971	NW_025063971:5663776-5724233
NW_025063971	5663776	5735154	eIF4G1-PB	6102	-	eIF4G1	OK	NW_025063971	NW_025063971:5663776-5735154
NW_025063971	6098941	6143404	4E-T-PB	2111	-	4E-T	OK	NW_025063971	NW_025063971:6098941-6143404
NW_025063971	6098941	6143404	4E-T-PC	2111	-	4E-T	OK	NW_025063971	NW_025063971:6098941-6143404
NW_025063971	6098941	6143404	4E-T-PG	2111	-	4E-T	OK	NW_025063971	NW_025063971:6098941-6143404
NW_025063971	6098941	6143404	4E-T-PH	2023	-	4E-T	OK	NW_025063971	NW_025063971:6098941-6143404
NW_025063971	6281264	6398703	mGluR-PA	4137	-	mGluR	OK	NW_025063971	NW_025063971:6281264-6398703
NW_025063971	6281264	6398703	mGluR-PB	4137	-	mGluR	OK	NW_025063971	NW_025063971:6281264-6398703
NW_025063971	6353588	6398703	mGluR-PC	2291	-	mGluR	OK	NW_025063971	NW_025063971:6353588-6398703
NW_025063971	6353781	6398703	mGluR-PD	1194	-	mGluR	OK	NW_025063971	NW_025063971:6353781-6398703
NW_025063971	6664591	6688675	Ephrin-PA	1794	+	Ephrin	OK	NW_025063971	NW_025063971:6664591-6688675
NW_025063971	6664591	6688675	Ephrin-PB	1794	+	Ephrin	OK	NW_025063971	NW_025063971:6664591-6688675
NW_025063971	6664591	6688675	Ephrin-PC	1794	+	Ephrin	OK	NW_025063971	NW_025063971:6664591-6688675
NW_025063971	7133873	7159629	zfh2-PC	8337	+	zfh2	OK	NW_025063971	NW_025063971:7133873-7159629
NW_025063971	7133873	7173169	zfh2-PA	8985	+	zfh2	OK	NW_025063971	NW_025063971:7133873-7173169
NW_025063971	7133873	7173169	zfh2-PB	8983	+	zfh2	OK	NW_025063971	NW_025063971:7133873-7173169
NW_025063971	7275741	7405495	Asator-PH	3269	-	Asator	OK	NW_025063971	NW_025063971:7275741-7405495
NW_025063971	7275741	7433044	Asator-PI	3473	-	Asator	OK	NW_025063971	NW_025063971:7275741-7433044
NW_025063971	7275741	7438618	Asator-PD	3456	-	Asator	OK	NW_025063971	NW_025063971:7275741-7438618
NW_025063971	7298691	7405495	Asator-PK	3074	-	Asator	OK	NW_025063971	NW_025063971:7298691-7405495
NW_025063971	7298691	7405495	Asator-PL	3074	-	Asator	OK	NW_025063971	NW_025063971:7298691-7405495
NW_025063971	7298691	7433044	Asator-PJ	3277	-	Asator	OK	NW_025063971	NW_025063971:7298691-7433044
NW_025063971	7298691	7438618	Asator-PE	3261	-	Asator	OK	NW_025063971	NW_025063971:7298691-7438618
NW_025063971	7298691	7438618	Asator-PG	2897	-	Asator	OK	NW_025063971	NW_025063971:7298691-7438618
NW_025063971	7332903	7405495	Asator-PF	2711	-	Asator	OK	NW_025063971	NW_025063971:7332903-7405495
NW_025063971	7586889	7639397	CG32006-PA	870	+	CG32006	OK	NW_025063971	NW_025063971:7586889-7639397
NW_025063971	7778943	7911397	CaMKI-PA	1732	+	CaMKI	OK	NW_025063971	NW_025063971:7778943-7911397
NW_025063971	7778943	7911397	CaMKI-PB	1732	+	CaMKI	OK	NW_025063971	NW_025063971:7778943-7911397
NW_025063971	7778943	7911397	CaMKI-PG	1732	+	CaMKI	OK	NW_025063971	NW_025063971:7778943-7911397
NW_025063971	7778943	7911397	CaMKI-PI	1687	+	CaMKI	OK	NW_025063971	NW_025063971:7778943-7911397
NW_025063971	7832631	7911397	CaMKI-PH	1235	+	CaMKI	OK	NW_025063971	NW_025063971:7832631-7911397
NW_025063971	7956539	8098909	Eph-PD	4407	-	Eph	OK	NW_025063971	NW_025063971:7956539-8098909
NW_025063971	8004052	8096710	Eph-PB	4546	-	Eph	OK	NW_025063971	NW_025063971:8004052-8096710
NW_025063971	8004052	8098909	Eph-PA	4526	-	Eph	OK	NW_025063971	NW_025063971:8004052-8098909
NW_025063971	8004052	8098909	Eph-PC	4577	-	Eph	OK	NW_025063971	NW_025063971:8004052-8098909
NW_025063971	8004052	8098909	Eph-PE	4526	-	Eph	OK	NW_025063971	NW_025063971:8004052-8098909
NW_025063971	8004752	8096710	Eph-PF	4310	-	Eph	OK	NW_025063971	NW_025063971:8004752-8096710
NW_025063971	8280742	8307292	Taf3-PA	2585	+	Taf3	OK	NW_025063971	NW_025063971:8280742-8307292
NW_025063971	8530097	8534717	CG33978-PC	3210	+	CG33978	OK	NW_025063971	NW_025063971:8530097-8534717
NW_025063971	8530097	8534717	CG33978-PE	3210	+	CG33978	OK	NW_025063971	NW_025063971:8530097-8534717
NW_025063971	8699564	8722050	pho-PA	1012	-	pho	OK	NW_025063971	NW_025063971:8699564-8722050
NW_025063971	8699564	8722050	pho-PB	1012	-	pho	OK	NW_025063971	NW_025063971:8699564-8722050
NW_025063971	8769419	8772671	onecut-PA	2352	+	onecut	OK	NW_025063971	NW_025063971:8769419-8772671
NW_025063971	8769419	8772671	onecut-PB	2352	+	onecut	OK	NW_025063971	NW_025063971:8769419-8772671
NW_025063971	8837979	8843205	Rad23-PA	1333	+	Rad23	OK	NW_025063971	NW_025063971:8837979-8843205
NW_025063971	8837979	8843205	Rad23-PC	1333	+	Rad23	OK	NW_025063971	NW_025063971:8837979-8843205
NW_025063971	8841527	8843205	Rad23-PB	1030	+	Rad23	OK	NW_025063971	NW_025063971:8841527-8843205
NW_025063971	7487126	7505395	CG33941-PF	0	+	CG33941	OK	NW_025063971	NW_025063971:7487126-7505395
NW_025063971	1177559	1178730	CG46466-PA	0	+	CG46466	OK	NW_025063971	NW_025063971:1177559-1178730
NW_025063870	14428603	14429365	CG11077-PA	0	-	CG11077	Wanderer	Wanderer: NW_025063870	NW_025063870:14428603-14429365	Moved to A element (chrX)
NW_025063870	14429503	14430642	CG11076-PA	0	-	CG11076	Wanderer	Wanderer: NW_025063870	NW_025063870:14429503-14430642	Moved to A element (chrX)

## Sheet: DbusRefSeq1
chrom	chromStart	chromEnd	name	score	strand	gene	Status	scaffold	Coordinates	Comment
NC_046604	8638852	8671778	Dyrk3-PA	1130	+	Dyrk3	Spurious	Spurious: NC_046604	NC_046604:8638852-8671778	Spurious match due to similarity to Dyrk2
NC_046604	8638852	8671778	Dyrk3-PC	1130	+	Dyrk3	Spurious	Spurious: NC_046604	NC_046604:8638852-8671778	Spurious match due to similarity to Dyrk2
NC_046604	8638852	8671778	Dyrk3-PE	1130	+	Dyrk3	Spurious	Spurious: NC_046604	NC_046604:8638852-8671778	Spurious match due to similarity to Dyrk2
NC_046606	5137520	5138711	pho-PA	302	+	pho	Spurious	Spurious: NC_046606	NC_046606:5137520-5138711	Spurious match due to similarity to phol
NC_046606	5137520	5138711	pho-PB	302	+	pho	Spurious	Spurious: NC_046606	NC_046606:5137520-5138711	Spurious match due to similarity to phol
NC_046607	9767083	9777070	JYalpha-PB	3708	+	JYalpha	Spurious	Spurious: NC_046607	NC_046607:9767083-9777070	Spurious match due to similarity to Atpalpha
NC_046609	144	2801	Kif3C-PA	1873	-	Kif3C	OK	NC_046609	NC_046609:144-2801
NC_046609	3615	13124	CG11155-PA	4040	+	CG11155	OK	NC_046609	NC_046609:3615-13124
NC_046609	3615	13124	CG11155-PD	4040	+	CG11155	OK	NC_046609	NC_046609:3615-13124
NC_046609	3615	13534	CG11155-PB	3425	+	CG11155	OK	NC_046609	NC_046609:3615-13534
NC_046609	12258	15112	Arl4-PC	445	-	Arl4	OK	NC_046609	NC_046609:12258-15112
NC_046609	13492	15112	Arl4-PA	966	-	Arl4	OK	NC_046609	NC_046609:13492-15112
NC_046609	13492	15112	Arl4-PB	973	-	Arl4	OK	NC_046609	NC_046609:13492-15112
NC_046609	15639	23800	CG1674-PB	911	+	CG1674	OK	NC_046609	NC_046609:15639-23800
NC_046609	15639	23800	CG1674-PE	1550	+	CG1674	OK	NC_046609	NC_046609:15639-23800
NC_046609	15639	23800	CG1674-PF	1550	+	CG1674	OK	NC_046609	NC_046609:15639-23800
NC_046609	15639	23800	CG1674-PH	1550	+	CG1674	OK	NC_046609	NC_046609:15639-23800
NC_046609	15639	23800	CG1674-PM	1410	+	CG1674	OK	NC_046609	NC_046609:15639-23800
NC_046609	17214	23800	CG1674-PK	1598	+	CG1674	OK	NC_046609	NC_046609:17214-23800
NC_046609	17214	23800	CG1674-PL	1670	+	CG1674	OK	NC_046609	NC_046609:17214-23800
NC_046609	17622	20408	CG1674-PD	643	+	CG1674	OK	NC_046609	NC_046609:17622-20408
NC_046609	17622	23800	CG1674-PI	1174	+	CG1674	OK	NC_046609	NC_046609:17622-23800
NC_046609	17622	23800	CG1674-PJ	1541	+	CG1674	OK	NC_046609	NC_046609:17622-23800
NC_046609	25189	26635	dpr7-PF	1099	+	dpr7	OK	NC_046609	NC_046609:25189-26635
NC_046609	25371	26635	dpr7-PG	1041	+	dpr7	OK	NC_046609	NC_046609:25371-26635
NC_046609	29916	34772	RhoGAP102A-PD	2297	-	RhoGAP102A	OK	NC_046609	NC_046609:29916-34772
NC_046609	29916	34772	RhoGAP102A-PF	2306	-	RhoGAP102A	OK	NC_046609	NC_046609:29916-34772
NC_046609	30481	34772	RhoGAP102A-PC	2146	-	RhoGAP102A	OK	NC_046609	NC_046609:30481-34772
NC_046609	30628	34772	RhoGAP102A-PE	2165	-	RhoGAP102A	OK	NC_046609	NC_046609:30628-34772
NC_046609	30785	51307	fuss-PC	1565	+	fuss	OK	NC_046609	NC_046609:30785-51307
NC_046609	47919	51307	fuss-PB	1594	+	fuss	OK	NC_046609	NC_046609:47919-51307
NC_046609	47919	51307	fuss-PD	1594	+	fuss	OK	NC_046609	NC_046609:47919-51307
NC_046609	53362	61803	4E-T-PB	1592	+	4E-T	OK	NC_046609	NC_046609:53362-61803
NC_046609	53362	61803	4E-T-PC	1592	+	4E-T	OK	NC_046609	NC_046609:53362-61803
NC_046609	53362	61803	4E-T-PG	1592	+	4E-T	OK	NC_046609	NC_046609:53362-61803
NC_046609	53362	61803	4E-T-PH	1512	+	4E-T	OK	NC_046609	NC_046609:53362-61803
NC_046609	60692	67375	mGluR-PC	2258	-	mGluR	OK	NC_046609	NC_046609:60692-67375
NC_046609	62938	67375	mGluR-PA	4136	-	mGluR	OK	NC_046609	NC_046609:62938-67375
NC_046609	62938	67375	mGluR-PB	4136	-	mGluR	OK	NC_046609	NC_046609:62938-67375
NC_046609	65730	67375	mGluR-PD	1009	-	mGluR	OK	NC_046609	NC_046609:65730-67375
NC_046609	74489	88872	eIF4G1-PA	5233	+	eIF4G1	OK	NC_046609	NC_046609:74489-88872
NC_046609	74489	88872	eIF4G1-PB	5614	+	eIF4G1	OK	NC_046609	NC_046609:74489-88872
NC_046609	74489	88872	eIF4G1-PC	5233	+	eIF4G1	OK	NC_046609	NC_046609:74489-88872
NC_046609	91740	93086	Syt7-PF	1551	-	Syt7	OK	NC_046609	NC_046609:91740-93086
NC_046609	91740	94774	Syt7-PA	2057	-	Syt7	OK	NC_046609	NC_046609:91740-94774
NC_046609	91740	94774	Syt7-PI	1667	-	Syt7	OK	NC_046609	NC_046609:91740-94774
NC_046609	91740	94774	Syt7-PM	2057	-	Syt7	OK	NC_046609	NC_046609:91740-94774
NC_046609	92322	94774	Syt7-PB	1613	-	Syt7	OK	NC_046609	NC_046609:92322-94774
NC_046609	100433	105083	NfI-PB	2391	+	NfI	OK	NC_046609	NC_046609:100433-105083
NC_046609	100433	105083	NfI-PC	2363	+	NfI	OK	NC_046609	NC_046609:100433-105083
NC_046609	123621	136011	toy-PA	2272	+	toy	OK	NC_046609	NC_046609:123621-136011
NC_046609	123621	136011	toy-PC	2230	+	toy	OK	NC_046609	NC_046609:123621-136011
NC_046609	123621	155928	toy-PD	2245	+	toy	OK	NC_046609	NC_046609:123621-155928
NC_046609	142293	148014	PlexA-PB	7624	-	PlexA	OK	NC_046609	NC_046609:142293-148014
NC_046609	142293	148014	PlexA-PC	7624	-	PlexA	OK	NC_046609	NC_046609:142293-148014
NC_046609	142293	149982	PlexA-PA	9420	-	PlexA	OK	NC_046609	NC_046609:142293-149982
NC_046609	142293	149982	PlexA-PF	9328	-	PlexA	OK	NC_046609	NC_046609:142293-149982
NC_046609	154065	156181	ATPsynbeta-PA	2603	+	ATPsynbeta	OK	NC_046609	NC_046609:154065-156181
NC_046609	154065	156181	ATPsynbeta-PC	2585	+	ATPsynbeta	OK	NC_046609	NC_046609:154065-156181
NC_046609	154065	156181	ATPsynbeta-PD	2603	+	ATPsynbeta	OK	NC_046609	NC_046609:154065-156181
NC_046609	159760	166950	CaMKII-PA	2506	-	CaMKII	OK	NC_046609	NC_046609:159760-166950
NC_046609	159760	166950	CaMKII-PB	2573	-	CaMKII	OK	NC_046609	NC_046609:159760-166950
NC_046609	159760	166950	CaMKII-PC	2506	-	CaMKII	OK	NC_046609	NC_046609:159760-166950
NC_046609	159760	166950	CaMKII-PD	2648	-	CaMKII	OK	NC_046609	NC_046609:159760-166950
NC_046609	159760	166950	CaMKII-PE	2573	-	CaMKII	OK	NC_046609	NC_046609:159760-166950
NC_046609	159760	166950	CaMKII-PG	2550	-	CaMKII	OK	NC_046609	NC_046609:159760-166950
NC_046609	159760	166950	CaMKII-PH	2506	-	CaMKII	OK	NC_046609	NC_046609:159760-166950
NC_046609	159760	166950	CaMKII-PI	2648	-	CaMKII	OK	NC_046609	NC_046609:159760-166950
NC_046609	159760	166950	CaMKII-PJ	2647	-	CaMKII	OK	NC_046609	NC_046609:159760-166950
NC_046609	159760	166950	CaMKII-PK	2455	-	CaMKII	OK	NC_046609	NC_046609:159760-166950
NC_046609	159760	166950	CaMKII-PL	2582	-	CaMKII	OK	NC_046609	NC_046609:159760-166950
NC_046609	159760	166950	CaMKII-PM	2528	-	CaMKII	OK	NC_046609	NC_046609:159760-166950
NC_046609	164023	184188	Asator-PF	2521	-	Asator	OK	NC_046609	NC_046609:164023-184188
NC_046609	171412	174052	Zyx-PH	1394	-	Zyx	OK	NC_046609	NC_046609:171412-174052
NC_046609	171412	174421	Zyx-PA	1497	-	Zyx	OK	NC_046609	NC_046609:171412-174421
NC_046609	171412	174421	Zyx-PB	1505	-	Zyx	OK	NC_046609	NC_046609:171412-174421
NC_046609	171412	174421	Zyx-PL	1505	-	Zyx	OK	NC_046609	NC_046609:171412-174421
NC_046609	171412	178982	Zyx-PG	1427	-	Zyx	OK	NC_046609	NC_046609:171412-178982
NC_046609	175030	184188	Asator-PK	2772	-	Asator	OK	NC_046609	NC_046609:175030-184188
NC_046609	175030	184188	Asator-PL	2772	-	Asator	OK	NC_046609	NC_046609:175030-184188
NC_046609	175030	186054	Asator-PJ	2942	-	Asator	OK	NC_046609	NC_046609:175030-186054
NC_046609	175030	196895	Asator-PE	2922	-	Asator	OK	NC_046609	NC_046609:175030-196895
NC_046609	175030	196895	Asator-PG	2613	-	Asator	OK	NC_046609	NC_046609:175030-196895
NC_046609	178189	184188	Asator-PH	3026	-	Asator	OK	NC_046609	NC_046609:178189-184188
NC_046609	178189	186054	Asator-PI	3195	-	Asator	OK	NC_046609	NC_046609:178189-186054
NC_046609	178189	196895	Asator-PD	3176	-	Asator	OK	NC_046609	NC_046609:178189-196895
NC_046609	222437	238651	zfh2-PC	7275	+	zfh2	OK	NC_046609	NC_046609:222437-238651
NC_046609	222437	242350	zfh2-PA	7743	+	zfh2	OK	NC_046609	NC_046609:222437-242350
NC_046609	222437	242350	zfh2-PB	7737	+	zfh2	OK	NC_046609	NC_046609:222437-242350
NC_046609	248126	259712	Mitf-PA	1978	+	Mitf	OK	NC_046609	NC_046609:248126-259712
NC_046609	248126	259712	Mitf-PB	1978	+	Mitf	OK	NC_046609	NC_046609:248126-259712
NC_046609	248126	259712	Mitf-PD	1883	+	Mitf	OK	NC_046609	NC_046609:248126-259712
NC_046609	249321	259712	Mitf-PC	2026	+	Mitf	OK	NC_046609	NC_046609:249321-259712
NC_046609	260447	261356	Arf102F-PA	991	-	Arf102F	OK	NC_046609	NC_046609:260447-261356
NC_046609	260447	261356	Arf102F-PB	991	-	Arf102F	OK	NC_046609	NC_046609:260447-261356
NC_046609	263741	265034	CG31997-PA	615	+	CG31997	OK	NC_046609	NC_046609:263741-265034
NC_046609	263741	265034	CG31997-PB	615	+	CG31997	OK	NC_046609	NC_046609:263741-265034
NC_046609	275915	281416	ci-PC	1649	+	ci	OK	NC_046609	NC_046609:275915-281416
NC_046609	275915	283809	ci-PA	3305	+	ci	OK	NC_046609	NC_046609:275915-283809
NC_046609	277812	283809	ci-PB	3031	+	ci	OK	NC_046609	NC_046609:277812-283809
NC_046609	285596	292149	PlexB-PA	8981	+	PlexB	OK	NC_046609	NC_046609:285596-292149
NC_046609	285596	292149	PlexB-PB	8981	+	PlexB	OK	NC_046609	NC_046609:285596-292149
NC_046609	295034	296751	CG32006-PA	893	-	CG32006	OK	NC_046609	NC_046609:295034-296751
NC_046609	301348	313827	pan-PJ	1834	-	pan	OK	NC_046609	NC_046609:301348-313827
NC_046609	301348	332247	pan-PA	2333	-	pan	OK	NC_046609	NC_046609:301348-332247
NC_046609	301348	332247	pan-PB	2333	-	pan	OK	NC_046609	NC_046609:301348-332247
NC_046609	301348	332247	pan-PD	2333	-	pan	OK	NC_046609	NC_046609:301348-332247
NC_046609	301348	332247	pan-PH	2293	-	pan	OK	NC_046609	NC_046609:301348-332247
NC_046609	301348	332247	pan-PR	2333	-	pan	OK	NC_046609	NC_046609:301348-332247
NC_046609	301348	332247	pan-PS	2317	-	pan	OK	NC_046609	NC_046609:301348-332247
NC_046609	304317	332247	pan-PQ	1948	-	pan	OK	NC_046609	NC_046609:304317-332247
NC_046609	307408	332247	pan-PI	1781	-	pan	OK	NC_046609	NC_046609:307408-332247
NC_046609	337821	356304	Cadps-PA	6719	+	Cadps	OK	NC_046609	NC_046609:337821-356304
NC_046609	337821	356304	Cadps-PB	6516	+	Cadps	OK	NC_046609	NC_046609:337821-356304
NC_046609	337821	356304	Cadps-PD	6720	+	Cadps	OK	NC_046609	NC_046609:337821-356304
NC_046609	337821	356304	Cadps-PE	6564	+	Cadps	OK	NC_046609	NC_046609:337821-356304
NC_046609	337821	356304	Cadps-PF	6531	+	Cadps	OK	NC_046609	NC_046609:337821-356304
NC_046609	344538	360984	Crk-PD	846	-	Crk	OK	NC_046609	NC_046609:344538-360984
NC_046609	359363	360984	Crk-PH	338	-	Crk	OK	NC_046609	NC_046609:359363-360984
NC_046609	359406	360984	Crk-PA	1213	-	Crk	OK	NC_046609	NC_046609:359406-360984
NC_046609	359406	360984	Crk-PB	1075	-	Crk	OK	NC_046609	NC_046609:359406-360984
NC_046609	359406	360984	Crk-PC	1213	-	Crk	OK	NC_046609	NC_046609:359406-360984
NC_046609	359406	360984	Crk-PE	1133	-	Crk	OK	NC_046609	NC_046609:359406-360984
NC_046609	359832	360984	Crk-PG	303	-	Crk	OK	NC_046609	NC_046609:359832-360984
NC_046609	363612	368642	CG31999-PA	3102	-	CG31999	OK	NC_046609	NC_046609:363612-368642
NC_046609	363612	368642	CG31999-PC	3102	-	CG31999	OK	NC_046609	NC_046609:363612-368642
NC_046609	369824	371385	yellow-h-PA	1589	-	yellow-h	OK	NC_046609	NC_046609:369824-371385
NC_046609	375707	411407	anne-PA	4959	+	anne	OK	NC_046609	NC_046609:375707-411407
NC_046609	375707	411407	anne-PB	4959	+	anne	OK	NC_046609	NC_046609:375707-411407
NC_046609	375981	399994	Ank-PB	5581	+	Ank	OK	NC_046609	NC_046609:375981-399994
NC_046609	375981	399994	Ank-PC	5581	+	Ank	OK	NC_046609	NC_046609:375981-399994
NC_046609	375981	399994	Ank-PD	5581	+	Ank	OK	NC_046609	NC_046609:375981-399994
NC_046609	375981	399994	Ank-PE	5581	+	Ank	OK	NC_046609	NC_046609:375981-399994
NC_046609	376394	411407	anne-PG	4966	+	anne	OK	NC_046609	NC_046609:376394-411407
NC_046609	397746	434812	anne-PE	2101	+	anne	OK	NC_046609	NC_046609:397746-434812
NC_046609	402962	411407	anne-PH	5006	+	anne	OK	NC_046609	NC_046609:402962-411407
NC_046609	402962	434812	anne-PD	2149	+	anne	OK	NC_046609	NC_046609:402962-434812
NC_046609	403254	434812	anne-PF	2106	+	anne	OK	NC_046609	NC_046609:403254-434812
NC_046609	406455	411407	anne-PI	4915	+	anne	OK	NC_046609	NC_046609:406455-411407
NC_046609	406455	434812	anne-PC	2058	+	anne	OK	NC_046609	NC_046609:406455-434812
NC_046609	412531	426408	CG33978-PC	4136	+	CG33978	OK	NC_046609	NC_046609:412531-426408
NC_046609	412531	426408	CG33978-PE	4136	+	CG33978	OK	NC_046609	NC_046609:412531-426408
NC_046609	424667	437617	CG33978-PD	1379	+	CG33978	OK	NC_046609	NC_046609:424667-437617
NC_046609	424667	437617	CG33978-PF	1388	+	CG33978	OK	NC_046609	NC_046609:424667-437617
NC_046609	424667	437617	CG33978-PG	1395	+	CG33978	OK	NC_046609	NC_046609:424667-437617
NC_046609	441276	448379	CG31998-PA	3445	+	CG31998	OK	NC_046609	NC_046609:441276-448379
NC_046609	441603	448379	CG31998-PB	3444	+	CG31998	OK	NC_046609	NC_046609:441603-448379
NC_046609	459443	462373	Abcd1-PA	3147	+	Abcd1	OK	NC_046609	NC_046609:459443-462373
NC_046609	459443	462373	Abcd1-PB	3147	+	Abcd1	OK	NC_046609	NC_046609:459443-462373
NC_046609	459443	462373	Abcd1-PC	3147	+	Abcd1	OK	NC_046609	NC_046609:459443-462373
NC_046609	459443	462373	Abcd1-PD	3147	+	Abcd1	OK	NC_046609	NC_046609:459443-462373
NC_046609	459443	462373	Abcd1-PG	3147	+	Abcd1	OK	NC_046609	NC_046609:459443-462373
NC_046609	459443	462373	Abcd1-PH	3147	+	Abcd1	OK	NC_046609	NC_046609:459443-462373
NC_046609	464041	466116	CG32017-PB	1079	-	CG32017	OK	NC_046609	NC_046609:464041-466116
NC_046609	464041	466116	CG32017-PC	1079	-	CG32017	OK	NC_046609	NC_046609:464041-466116
NC_046609	464041	466116	CG32017-PD	1079	-	CG32017	OK	NC_046609	NC_046609:464041-466116
NC_046609	469624	474417	Cals-PA	3731	+	Cals	OK	NC_046609	NC_046609:469624-474417
NC_046609	469624	474417	Cals-PB	3731	+	Cals	OK	NC_046609	NC_046609:469624-474417
NC_046609	469624	474417	Cals-PC	3723	+	Cals	OK	NC_046609	NC_046609:469624-474417
NC_046609	469624	474417	Cals-PD	3731	+	Cals	OK	NC_046609	NC_046609:469624-474417
NC_046609	478753	480940	CG11360-PA	1616	-	CG11360	OK	NC_046609	NC_046609:478753-480940
NC_046609	478753	480940	CG11360-PC	1616	-	CG11360	OK	NC_046609	NC_046609:478753-480940
NC_046609	478753	480940	CG11360-PD	1616	-	CG11360	OK	NC_046609	NC_046609:478753-480940
NC_046609	478753	480940	CG11360-PE	1616	-	CG11360	OK	NC_046609	NC_046609:478753-480940
NC_046609	481988	488369	Slip1-PC	993	-	Slip1	OK	NC_046609	NC_046609:481988-488369
NC_046609	484940	488369	Slip1-PA	1502	-	Slip1	OK	NC_046609	NC_046609:484940-488369
NC_046609	484940	488369	Slip1-PB	1279	-	Slip1	OK	NC_046609	NC_046609:484940-488369
NC_046609	490188	506492	myo-PA	1487	-	myo	OK	NC_046609	NC_046609:490188-506492
NC_046609	490188	506492	myo-PC	1487	-	myo	OK	NC_046609	NC_046609:490188-506492
NC_046609	490188	506492	myo-PD	1487	-	myo	OK	NC_046609	NC_046609:490188-506492
NC_046609	504407	516920	ey-PA	2366	+	ey	OK	NC_046609	NC_046609:504407-516920
NC_046609	504407	516920	ey-PD	2590	+	ey	OK	NC_046609	NC_046609:504407-516920
NC_046609	505204	516920	ey-PC	2436	+	ey	OK	NC_046609	NC_046609:505204-516920
NC_046609	511329	516920	ey-PB	1453	+	ey	OK	NC_046609	NC_046609:511329-516920
NC_046609	523062	570180	bt-PC	33911	+	bt	OK	NC_046609	NC_046609:523062-570180
NC_046609	523062	570180	bt-PF	35812	+	bt	OK	NC_046609	NC_046609:523062-570180
NC_046609	523062	570180	bt-PH	33559	+	bt	OK	NC_046609	NC_046609:523062-570180
NC_046609	523062	570180	bt-PI	35503	+	bt	OK	NC_046609	NC_046609:523062-570180
NC_046609	523062	570180	bt-PJ	34139	+	bt	OK	NC_046609	NC_046609:523062-570180
NC_046609	571435	577094	MED26-PA	2163	-	MED26	OK	NC_046609	NC_046609:571435-577094
NC_046609	571435	577094	MED26-PB	2163	-	MED26	OK	NC_046609	NC_046609:571435-577094
NC_046609	586895	589421	Sox102F-PA	1400	-	Sox102F	OK	NC_046609	NC_046609:586895-589421
NC_046609	586895	589421	Sox102F-PC	1400	-	Sox102F	OK	NC_046609	NC_046609:586895-589421
NC_046609	586895	589421	Sox102F-PD	1400	-	Sox102F	OK	NC_046609	NC_046609:586895-589421
NC_046609	586895	609929	Sox102F-PB	1454	-	Sox102F	OK	NC_046609	NC_046609:586895-609929
NC_046609	636665	638555	fd102C-PA	1610	+	fd102C	OK	NC_046609	NC_046609:636665-638555
NC_046609	638875	645569	Gyf-PD	3622	-	Gyf	OK	NC_046609	NC_046609:638875-645569
NC_046609	638875	645569	Gyf-PF	3622	-	Gyf	OK	NC_046609	NC_046609:638875-645569
NC_046609	638875	645569	Gyf-PG	3677	-	Gyf	OK	NC_046609	NC_046609:638875-645569
NC_046609	638875	645569	Gyf-PH	3677	-	Gyf	OK	NC_046609	NC_046609:638875-645569
NC_046609	653097	678757	unc-13-PB	8736	-	unc-13	OK	NC_046609	NC_046609:653097-678757
NC_046609	653097	678757	unc-13-PE	8726	-	unc-13	OK	NC_046609	NC_046609:653097-678757
NC_046609	653097	683847	unc-13-PA	6862	-	unc-13	OK	NC_046609	NC_046609:653097-683847
NC_046609	653097	683847	unc-13-PC	6842	-	unc-13	OK	NC_046609	NC_046609:653097-683847
NC_046609	653097	683847	unc-13-PD	6862	-	unc-13	OK	NC_046609	NC_046609:653097-683847
NC_046609	653097	683847	unc-13-PG	6852	-	unc-13	OK	NC_046609	NC_046609:653097-683847
NC_046609	653097	683927	unc-13-PF	7231	-	unc-13	OK	NC_046609	NC_046609:653097-683927
NC_046609	691353	693270	Rad23-PA	1148	+	Rad23	OK	NC_046609	NC_046609:691353-693270
NC_046609	691353	693270	Rad23-PC	1148	+	Rad23	OK	NC_046609	NC_046609:691353-693270
NC_046609	691824	693270	Rad23-PB	869	+	Rad23	OK	NC_046609	NC_046609:691824-693270
NC_046609	694405	694944	Rnf11-PA	576	-	Rnf11	OK	NC_046609	NC_046609:694405-694944
NC_046609	694405	694944	Rnf11-PB	578	-	Rnf11	OK	NC_046609	NC_046609:694405-694944
NC_046609	697439	698493	Zip102B-PE	1147	+	Zip102B	OK	NC_046609	NC_046609:697439-698493
NC_046609	697439	698493	Zip102B-PF	1147	+	Zip102B	OK	NC_046609	NC_046609:697439-698493
NC_046609	697799	698493	Zip102B-PB	813	+	Zip102B	OK	NC_046609	NC_046609:697799-698493
NC_046609	697799	698493	Zip102B-PD	813	+	Zip102B	OK	NC_046609	NC_046609:697799-698493
NC_046609	699732	722481	PMCA-PI	5808	-	PMCA	OK	NC_046609	NC_046609:699732-722481
NC_046609	699732	722481	PMCA-PK	5720	-	PMCA	OK	NC_046609	NC_046609:699732-722481
NC_046609	699732	722481	PMCA-PL	5808	-	PMCA	OK	NC_046609	NC_046609:699732-722481
NC_046609	699732	722481	PMCA-PO	5808	-	PMCA	OK	NC_046609	NC_046609:699732-722481
NC_046609	699732	722481	PMCA-PP	5795	-	PMCA	OK	NC_046609	NC_046609:699732-722481
NC_046609	699732	722481	PMCA-PQ	5708	-	PMCA	OK	NC_046609	NC_046609:699732-722481
NC_046609	699732	722481	PMCA-PR	5798	-	PMCA	OK	NC_046609	NC_046609:699732-722481
NC_046609	704098	722481	PMCA-PJ	5696	-	PMCA	OK	NC_046609	NC_046609:704098-722481
NC_046609	704098	722481	PMCA-PM	5696	-	PMCA	OK	NC_046609	NC_046609:704098-722481
NC_046609	704098	722481	PMCA-PS	5696	-	PMCA	OK	NC_046609	NC_046609:704098-722481
NC_046609	709022	722481	PMCA-PN	5412	-	PMCA	OK	NC_046609	NC_046609:709022-722481
NC_046609	730131	736806	Hcf-PA	3783	+	Hcf	OK	NC_046609	NC_046609:730131-736806
NC_046609	730131	736806	Hcf-PB	3783	+	Hcf	OK	NC_046609	NC_046609:730131-736806
NC_046609	730131	736806	Hcf-PE	3662	+	Hcf	OK	NC_046609	NC_046609:730131-736806
NC_046609	730131	736806	Hcf-PF	3547	+	Hcf	OK	NC_046609	NC_046609:730131-736806
NC_046609	730131	736806	Hcf-PG	3783	+	Hcf	OK	NC_046609	NC_046609:730131-736806
NC_046609	738511	750305	dati-PD	2414	-	dati	OK	NC_046609	NC_046609:738511-750305
NC_046609	738511	757895	dati-PA	2677	-	dati	OK	NC_046609	NC_046609:738511-757895
NC_046609	738511	757895	dati-PB	2622	-	dati	OK	NC_046609	NC_046609:738511-757895
NC_046609	738511	757895	dati-PC	2677	-	dati	OK	NC_046609	NC_046609:738511-757895
NC_046609	793801	796567	CG1909-PA	2394	+	CG1909	OK	NC_046609	NC_046609:793801-796567
NC_046609	793801	796567	CG1909-PB	2394	+	CG1909	OK	NC_046609	NC_046609:793801-796567
NC_046609	800626	803039	onecut-PA	1318	+	onecut	OK	NC_046609	NC_046609:800626-803039
NC_046609	800626	803039	onecut-PB	1318	+	onecut	OK	NC_046609	NC_046609:800626-803039
NC_046609	802036	828547	lgs-PA	2570	+	lgs	OK	NC_046609	NC_046609:802036-828547
NC_046609	830171	832962	Gat-PB	2266	+	Gat	OK	NC_046609	NC_046609:830171-832962
NC_046609	830171	833530	Gat-PA	3106	+	Gat	OK	NC_046609	NC_046609:830171-833530
NC_046609	844059	850654	Ekar-PA	2561	+	Ekar	OK	NC_046609	NC_046609:844059-850654
NC_046609	844059	851949	Ekar-PB	3335	+	Ekar	OK	NC_046609	NC_046609:844059-851949
NC_046609	844059	851949	Ekar-PD	3324	+	Ekar	OK	NC_046609	NC_046609:844059-851949
NC_046609	856100	857830	mav-PA	1228	-	mav	OK	NC_046609	NC_046609:856100-857830
NC_046609	864363	870211	Tdg-PA	2444	-	Tdg	OK	NC_046609	NC_046609:864363-870211
NC_046609	864363	870211	Tdg-PB	2444	-	Tdg	OK	NC_046609	NC_046609:864363-870211
NC_046609	864363	870211	Tdg-PC	2444	-	Tdg	OK	NC_046609	NC_046609:864363-870211
NC_046609	879673	881193	Pur-alpha-PA	1343	+	Pur-alpha	OK	NC_046609	NC_046609:879673-881193
NC_046609	879673	881193	Pur-alpha-PB	1332	+	Pur-alpha	OK	NC_046609	NC_046609:879673-881193
NC_046609	879673	881193	Pur-alpha-PC	1343	+	Pur-alpha	OK	NC_046609	NC_046609:879673-881193
NC_046609	879673	881193	Pur-alpha-PE	1343	+	Pur-alpha	OK	NC_046609	NC_046609:879673-881193
NC_046609	879673	881193	Pur-alpha-PF	1332	+	Pur-alpha	OK	NC_046609	NC_046609:879673-881193
NC_046609	879824	881193	Pur-alpha-PD	1226	+	Pur-alpha	OK	NC_046609	NC_046609:879824-881193
NC_046609	879824	881193	Pur-alpha-PG	1237	+	Pur-alpha	OK	NC_046609	NC_046609:879824-881193
NC_046609	882961	884790	ND-49-PA	2332	-	ND-49	OK	NC_046609	NC_046609:882961-884790
NC_046609	882961	884790	ND-49-PB	2332	-	ND-49	OK	NC_046609	NC_046609:882961-884790
NC_046609	887615	895604	Ephrin-PA	1305	+	Ephrin	OK	NC_046609	NC_046609:887615-895604
NC_046609	887615	895604	Ephrin-PB	1305	+	Ephrin	OK	NC_046609	NC_046609:887615-895604
NC_046609	887615	895604	Ephrin-PC	1305	+	Ephrin	OK	NC_046609	NC_046609:887615-895604
NC_046609	901949	910265	Actbeta-PA	2223	+	Actbeta	OK	NC_046609	NC_046609:901949-910265
NC_046609	916615	928486	apolpp-PA	11213	+	apolpp	OK	NC_046609	NC_046609:916615-928486
NC_046609	916615	928486	apolpp-PB	11213	+	apolpp	OK	NC_046609	NC_046609:916615-928486
NC_046609	916615	928486	apolpp-PC	11213	+	apolpp	OK	NC_046609	NC_046609:916615-928486
NC_046609	916615	928486	apolpp-PD	11213	+	apolpp	OK	NC_046609	NC_046609:916615-928486
NC_046609	926179	953257	Eph-PA	4555	+	Eph	OK	NC_046609	NC_046609:926179-953257
NC_046609	926179	953257	Eph-PC	4601	+	Eph	OK	NC_046609	NC_046609:926179-953257
NC_046609	926179	953257	Eph-PE	4555	+	Eph	OK	NC_046609	NC_046609:926179-953257
NC_046609	926179	967239	Eph-PD	4419	+	Eph	OK	NC_046609	NC_046609:926179-967239
NC_046609	930740	935991	Taf3-PA	2070	+	Taf3	OK	NC_046609	NC_046609:930740-935991
NC_046609	939651	942080	CaMKI-PH	1215	-	CaMKI	OK	NC_046609	NC_046609:939651-942080
NC_046609	939651	944759	CaMKI-PA	1760	-	CaMKI	OK	NC_046609	NC_046609:939651-944759
NC_046609	939651	944759	CaMKI-PB	1760	-	CaMKI	OK	NC_046609	NC_046609:939651-944759
NC_046609	939651	944759	CaMKI-PG	1760	-	CaMKI	OK	NC_046609	NC_046609:939651-944759
NC_046609	939651	944759	CaMKI-PI	1723	-	CaMKI	OK	NC_046609	NC_046609:939651-944759
NC_046609	947548	953022	Eph-PF	4371	+	Eph	OK	NC_046609	NC_046609:947548-953022
NC_046609	947548	953257	Eph-PB	4600	+	Eph	OK	NC_046609	NC_046609:947548-953257
NC_046609	958136	964484	gw-PA	4382	+	gw	OK	NC_046609	NC_046609:958136-964484
NC_046609	958136	964484	gw-PB	4382	+	gw	OK	NC_046609	NC_046609:958136-964484
NC_046609	958136	964484	gw-PE	4382	+	gw	OK	NC_046609	NC_046609:958136-964484
NC_046609	958136	964484	gw-PF	4382	+	gw	OK	NC_046609	NC_046609:958136-964484
NC_046609	958136	964484	gw-PJ	4392	+	gw	OK	NC_046609	NC_046609:958136-964484
NC_046609	975625	993648	sv-PF	1984	+	sv	OK	NC_046609	NC_046609:975625-993648
NC_046609	975625	993648	sv-PG	1862	+	sv	OK	NC_046609	NC_046609:975625-993648
NC_046609	975625	993858	sv-PA	2176	+	sv	OK	NC_046609	NC_046609:975625-993858
NC_046609	975625	993858	sv-PC	1954	+	sv	OK	NC_046609	NC_046609:975625-993858
NC_046609	975625	993858	sv-PD	2045	+	sv	OK	NC_046609	NC_046609:975625-993858
NC_046609	975625	993858	sv-PH	2138	+	sv	OK	NC_046609	NC_046609:975625-993858
NC_046609	981081	993858	sv-PI	1728	+	sv	OK	NC_046609	NC_046609:981081-993858
NC_046609	176265	177218	CG33941-PF	0	+	CG33941	OK	NC_046609	NC_046609:176265-177218
NC_046609	854408	855780	CG46466-PA	0	+	CG46466	OK	NC_046609	NC_046609:854408-855780
NC_046608	10964999	10965641	CG11077-PA	0	+	CG11077	Wanderer	Wanderer: NC_046608	NC_046608:10964999-10965641	Moved to A element (chrX)
NC_046608	10963580	10964991	CG11076-PA	0	+	CG11076	Wanderer	Wanderer: NC_046608	NC_046608:10963580-10964991	Moved to A element (chrX)

## Sheet: DeleRefSeq2
chrom	chromStart	chromEnd	name	score	strand	gene	Status	scaffold	Coordinates	Comment
NW_024545513	12956298	12956802	CG11077-PA	855	+	CG11077	Wanderer	Wanderer: NW_024545513	NW_024545513:12956298-12956802	Moved to A element (chrX)
NW_024545729	21020	58349	PlexB-PA	9912	-	PlexB	OK	NW_024545729	NW_024545729:21020-58349
NW_024545729	21020	58349	PlexB-PB	9912	-	PlexB	OK	NW_024545729	NW_024545729:21020-58349
NW_024545729	72258	76322	ci-PB	4567	-	ci	OK	NW_024545729	NW_024545729:72258-76322
NW_024545729	72258	82962	ci-PA	5003	-	ci	OK	NW_024545729	NW_024545729:72258-82962
NW_024545729	74627	82962	ci-PC	2271	-	ci	OK	NW_024545729	NW_024545729:74627-82962
NW_024545729	154586	155388	RpS3A-PB	1205	-	RpS3A	OK	NW_024545729	NW_024545729:154586-155388
NW_024545729	154586	155482	RpS3A-PA	1507	-	RpS3A	OK	NW_024545729	NW_024545729:154586-155482
NW_024545729	154586	155482	RpS3A-PF	1507	-	RpS3A	OK	NW_024545729	NW_024545729:154586-155482
NW_024545729	166249	220771	pan-PI	1848	+	pan	OK	NW_024545729	NW_024545729:166249-220771
NW_024545729	166249	229834	pan-PQ	2219	+	pan	OK	NW_024545729	NW_024545729:166249-229834
NW_024545729	166249	239732	pan-PA	3259	+	pan	OK	NW_024545729	NW_024545729:166249-239732
NW_024545729	166249	239732	pan-PB	3259	+	pan	OK	NW_024545729	NW_024545729:166249-239732
NW_024545729	166249	239732	pan-PD	3259	+	pan	OK	NW_024545729	NW_024545729:166249-239732
NW_024545729	166249	239732	pan-PH	3238	+	pan	OK	NW_024545729	NW_024545729:166249-239732
NW_024545729	166249	239732	pan-PR	3259	+	pan	OK	NW_024545729	NW_024545729:166249-239732
NW_024545729	166249	239732	pan-PS	3143	+	pan	OK	NW_024545729	NW_024545729:166249-239732
NW_024545729	201435	239732	pan-PJ	3962	+	pan	OK	NW_024545729	NW_024545729:201435-239732
NW_024545729	262782	297960	Ank-PB	6511	-	Ank	OK	NW_024545729	NW_024545729:262782-297960
NW_024545729	262782	297960	Ank-PC	6511	-	Ank	OK	NW_024545729	NW_024545729:262782-297960
NW_024545729	262782	297960	Ank-PD	6511	-	Ank	OK	NW_024545729	NW_024545729:262782-297960
NW_024545729	262782	297960	Ank-PE	6511	-	Ank	OK	NW_024545729	NW_024545729:262782-297960
NW_024545729	314769	347379	anne-PE	2578	+	anne	OK	NW_024545729	NW_024545729:314769-347379
NW_024545729	314769	355437	anne-PG	6139	+	anne	OK	NW_024545729	NW_024545729:314769-355437
NW_024545729	337166	347379	anne-PD	2803	+	anne	OK	NW_024545729	NW_024545729:337166-347379
NW_024545729	337166	355437	anne-PH	6364	+	anne	OK	NW_024545729	NW_024545729:337166-355437
NW_024545729	345501	347379	anne-PF	2409	+	anne	OK	NW_024545729	NW_024545729:345501-347379
NW_024545729	345501	355437	anne-PA	5969	+	anne	OK	NW_024545729	NW_024545729:345501-355437
NW_024545729	345501	355437	anne-PB	5969	+	anne	OK	NW_024545729	NW_024545729:345501-355437
NW_024545729	345652	347379	anne-PC	2319	+	anne	OK	NW_024545729	NW_024545729:345652-347379
NW_024545729	345652	355437	anne-PI	5879	+	anne	OK	NW_024545729	NW_024545729:345652-355437
NW_024545729	380601	382193	CG32006-PA	1383	+	CG32006	OK	NW_024545729	NW_024545729:380601-382193
NW_024545729	387375	410087	CG33978-PD	3756	+	CG33978	OK	NW_024545729	NW_024545729:387375-410087
NW_024545729	387375	410087	CG33978-PF	3716	+	CG33978	OK	NW_024545729	NW_024545729:387375-410087
NW_024545729	387375	410087	CG33978-PG	3730	+	CG33978	OK	NW_024545729	NW_024545729:387375-410087
NW_024545729	387375	459063	CG33978-PC	6643	+	CG33978	OK	NW_024545729	NW_024545729:387375-459063
NW_024545729	387375	459063	CG33978-PE	6643	+	CG33978	OK	NW_024545729	NW_024545729:387375-459063
NW_024545729	415354	419337	CG31997-PA	694	+	CG31997	OK	NW_024545729	NW_024545729:415354-419337
NW_024545729	415354	419337	CG31997-PB	694	+	CG31997	OK	NW_024545729	NW_024545729:415354-419337
NW_024545729	421063	427821	Arl4-PA	1455	-	Arl4	OK	NW_024545729	NW_024545729:421063-427821
NW_024545729	421063	427821	Arl4-PB	1446	-	Arl4	OK	NW_024545729	NW_024545729:421063-427821
NW_024545729	427296	427821	Arl4-PC	531	-	Arl4	OK	NW_024545729	NW_024545729:427296-427821
NW_024545729	434741	438479	Abcd1-PA	3527	-	Abcd1	OK	NW_024545729	NW_024545729:434741-438479
NW_024545729	434741	438479	Abcd1-PB	3527	-	Abcd1	OK	NW_024545729	NW_024545729:434741-438479
NW_024545729	434741	438479	Abcd1-PC	3527	-	Abcd1	OK	NW_024545729	NW_024545729:434741-438479
NW_024545729	434741	438479	Abcd1-PD	3527	-	Abcd1	OK	NW_024545729	NW_024545729:434741-438479
NW_024545729	434741	438479	Abcd1-PG	3527	-	Abcd1	OK	NW_024545729	NW_024545729:434741-438479
NW_024545729	434741	438479	Abcd1-PH	3527	-	Abcd1	OK	NW_024545729	NW_024545729:434741-438479
NW_024545729	460026	465350	CG31998-PB	5613	-	CG31998	OK	NW_024545729	NW_024545729:460026-465350
NW_024545729	460026	465703	CG31998-PA	5788	-	CG31998	OK	NW_024545729	NW_024545729:460026-465703
NW_024545729	477672	494958	Crk-PH	373	+	Crk	OK	NW_024545729	NW_024545729:477672-494958
NW_024545729	477672	495157	Crk-PD	852	+	Crk	OK	NW_024545729	NW_024545729:477672-495157
NW_024545729	477672	496511	Crk-PG	360	+	Crk	OK	NW_024545729	NW_024545729:477672-496511
NW_024545729	477672	496812	Crk-PA	1295	+	Crk	OK	NW_024545729	NW_024545729:477672-496812
NW_024545729	477672	496812	Crk-PB	1194	+	Crk	OK	NW_024545729	NW_024545729:477672-496812
NW_024545729	477672	496812	Crk-PC	1295	+	Crk	OK	NW_024545729	NW_024545729:477672-496812
NW_024545729	477672	496812	Crk-PE	1174	+	Crk	OK	NW_024545729	NW_024545729:477672-496812
NW_024545729	502994	529949	CG31999-PA	4077	-	CG31999	OK	NW_024545729	NW_024545729:502994-529949
NW_024545729	502994	529949	CG31999-PC	4077	-	CG31999	OK	NW_024545729	NW_024545729:502994-529949
NW_024545729	534164	539496	yellow-h-PA	2062	-	yellow-h	OK	NW_024545729	NW_024545729:534164-539496
NW_024545729	544042	565727	CG1674-PD	835	+	CG1674	OK	NW_024545729	NW_024545729:544042-565727
NW_024545729	544042	580554	CG1674-PI	1679	+	CG1674	OK	NW_024545729	NW_024545729:544042-580554
NW_024545729	544042	580554	CG1674-PJ	2108	+	CG1674	OK	NW_024545729	NW_024545729:544042-580554
NW_024545729	545239	580554	CG1674-PK	2367	+	CG1674	OK	NW_024545729	NW_024545729:545239-580554
NW_024545729	545239	580554	CG1674-PL	2461	+	CG1674	OK	NW_024545729	NW_024545729:545239-580554
NW_024545729	563702	580554	CG1674-PB	1326	+	CG1674	OK	NW_024545729	NW_024545729:563702-580554
NW_024545729	563702	580554	CG1674-PE	2039	+	CG1674	OK	NW_024545729	NW_024545729:563702-580554
NW_024545729	563702	580554	CG1674-PF	2039	+	CG1674	OK	NW_024545729	NW_024545729:563702-580554
NW_024545729	563702	580554	CG1674-PH	2039	+	CG1674	OK	NW_024545729	NW_024545729:563702-580554
NW_024545729	563702	580554	CG1674-PM	1873	+	CG1674	OK	NW_024545729	NW_024545729:563702-580554
NW_024545729	591760	598607	dpr7-PF	1418	-	dpr7	OK	NW_024545729	NW_024545729:591760-598607
NW_024545729	591760	618383	dpr7-PG	1247	-	dpr7	OK	NW_024545729	NW_024545729:591760-618383
NW_024545729	605139	617677	RhoGAP102A-PE	3507	+	RhoGAP102A	OK	NW_024545729	NW_024545729:605139-617677
NW_024545729	605139	617802	RhoGAP102A-PC	3482	+	RhoGAP102A	OK	NW_024545729	NW_024545729:605139-617802
NW_024545729	605139	621529	RhoGAP102A-PD	3860	+	RhoGAP102A	OK	NW_024545729	NW_024545729:605139-621529
NW_024545729	605139	621529	RhoGAP102A-PF	3869	+	RhoGAP102A	OK	NW_024545729	NW_024545729:605139-621529
NW_024545729	628367	641516	NfI-PB	3375	-	NfI	OK	NW_024545729	NW_024545729:628367-641516
NW_024545729	628367	641516	NfI-PC	3347	-	NfI	OK	NW_024545729	NW_024545729:628367-641516
NW_024545729	651602	663044	Syt7-PF	1520	-	Syt7	OK	NW_024545729	NW_024545729:651602-663044
NW_024545729	651602	668135	Syt7-PA	2090	-	Syt7	OK	NW_024545729	NW_024545729:651602-668135
NW_024545729	651602	668135	Syt7-PI	1708	-	Syt7	OK	NW_024545729	NW_024545729:651602-668135
NW_024545729	651602	668135	Syt7-PM	2090	-	Syt7	OK	NW_024545729	NW_024545729:651602-668135
NW_024545729	651870	668135	Syt7-PB	1597	-	Syt7	OK	NW_024545729	NW_024545729:651870-668135
NW_024545729	672217	677130	Rad23-PA	1665	+	Rad23	OK	NW_024545729	NW_024545729:672217-677130
NW_024545729	672217	677130	Rad23-PC	1665	+	Rad23	OK	NW_024545729	NW_024545729:672217-677130
NW_024545729	672529	677130	Rad23-PB	1322	+	Rad23	OK	NW_024545729	NW_024545729:672529-677130
NW_024545729	681639	682306	Zip102B-PB	950	-	Zip102B	OK	NW_024545729	NW_024545729:681639-682306
NW_024545729	681639	682306	Zip102B-PD	950	-	Zip102B	OK	NW_024545729	NW_024545729:681639-682306
NW_024545729	681639	683123	Zip102B-PE	1349	-	Zip102B	OK	NW_024545729	NW_024545729:681639-683123
NW_024545729	681639	683123	Zip102B-PF	1349	-	Zip102B	OK	NW_024545729	NW_024545729:681639-683123
NW_024545729	689051	691581	Rnf11-PA	738	+	Rnf11	OK	NW_024545729	NW_024545729:689051-691581
NW_024545729	689051	691581	Rnf11-PB	728	+	Rnf11	OK	NW_024545729	NW_024545729:689051-691581
NW_024545729	702274	736566	PMCA-PI	5941	-	PMCA	OK	NW_024545729	NW_024545729:702274-736566
NW_024545729	702274	736566	PMCA-PK	5856	-	PMCA	OK	NW_024545729	NW_024545729:702274-736566
NW_024545729	702274	736566	PMCA-PL	5941	-	PMCA	OK	NW_024545729	NW_024545729:702274-736566
NW_024545729	702274	736566	PMCA-PO	5941	-	PMCA	OK	NW_024545729	NW_024545729:702274-736566
NW_024545729	702274	736566	PMCA-PP	5910	-	PMCA	OK	NW_024545729	NW_024545729:702274-736566
NW_024545729	702274	736566	PMCA-PQ	5839	-	PMCA	OK	NW_024545729	NW_024545729:702274-736566
NW_024545729	702274	736566	PMCA-PR	5924	-	PMCA	OK	NW_024545729	NW_024545729:702274-736566
NW_024545729	705172	736566	PMCA-PJ	6073	-	PMCA	OK	NW_024545729	NW_024545729:705172-736566
NW_024545729	705172	736566	PMCA-PM	6073	-	PMCA	OK	NW_024545729	NW_024545729:705172-736566
NW_024545729	705172	736566	PMCA-PS	6073	-	PMCA	OK	NW_024545729	NW_024545729:705172-736566
NW_024545729	712060	736566	PMCA-PN	5543	-	PMCA	OK	NW_024545729	NW_024545729:712060-736566
NW_024545729	745335	760531	Hcf-PA	6035	+	Hcf	OK	NW_024545729	NW_024545729:745335-760531
NW_024545729	745335	760531	Hcf-PB	6035	+	Hcf	OK	NW_024545729	NW_024545729:745335-760531
NW_024545729	745335	760531	Hcf-PE	5931	+	Hcf	OK	NW_024545729	NW_024545729:745335-760531
NW_024545729	745335	760531	Hcf-PF	5724	+	Hcf	OK	NW_024545729	NW_024545729:745335-760531
NW_024545729	745335	760531	Hcf-PG	6035	+	Hcf	OK	NW_024545729	NW_024545729:745335-760531
NW_024545729	764938	794054	dati-PD	3482	-	dati	OK	NW_024545729	NW_024545729:764938-794054
NW_024545729	764938	799596	dati-PA	4601	-	dati	OK	NW_024545729	NW_024545729:764938-799596
NW_024545729	764938	799596	dati-PB	4546	-	dati	OK	NW_024545729	NW_024545729:764938-799596
NW_024545729	764938	799596	dati-PC	4601	-	dati	OK	NW_024545729	NW_024545729:764938-799596
NW_024545729	882093	890419	lgs-PA	5764	-	lgs	OK	NW_024545729	NW_024545729:882093-890419
NW_024545729	894559	901414	CaMKI-PA	1946	+	CaMKI	OK	NW_024545729	NW_024545729:894559-901414
NW_024545729	894559	901414	CaMKI-PB	1946	+	CaMKI	OK	NW_024545729	NW_024545729:894559-901414
NW_024545729	894559	901414	CaMKI-PG	1946	+	CaMKI	OK	NW_024545729	NW_024545729:894559-901414
NW_024545729	894559	901414	CaMKI-PI	1877	+	CaMKI	OK	NW_024545729	NW_024545729:894559-901414
NW_024545729	898629	901414	CaMKI-PH	1378	+	CaMKI	OK	NW_024545729	NW_024545729:898629-901414
NW_024545729	905816	912529	Taf3-PA	4511	-	Taf3	OK	NW_024545729	NW_024545729:905816-912529
NW_024545729	915839	942566	CG33941-PF	525	+	CG33941	OK	NW_024545729	NW_024545729:915839-942566
NW_024545729	921580	937534	Asator-PH	4380	-	Asator	OK	NW_024545729	NW_024545729:921580-937534
NW_024545729	921580	943489	Asator-PI	4820	-	Asator	OK	NW_024545729	NW_024545729:921580-943489
NW_024545729	921580	980209	Asator-PD	4780	-	Asator	OK	NW_024545729	NW_024545729:921580-980209
NW_024545729	922266	937534	Asator-PK	3995	-	Asator	OK	NW_024545729	NW_024545729:922266-937534
NW_024545729	922266	937534	Asator-PL	3995	-	Asator	OK	NW_024545729	NW_024545729:922266-937534
NW_024545729	922266	943489	Asator-PJ	4435	-	Asator	OK	NW_024545729	NW_024545729:922266-943489
NW_024545729	922266	980209	Asator-PE	4395	-	Asator	OK	NW_024545729	NW_024545729:922266-980209
NW_024545729	922266	980209	Asator-PG	3942	-	Asator	OK	NW_024545729	NW_024545729:922266-980209
NW_024545729	926121	937534	Asator-PF	3309	-	Asator	OK	NW_024545729	NW_024545729:926121-937534
NW_024545729	1011842	1030571	zfh2-PC	11635	+	zfh2	OK	NW_024545729	NW_024545729:1011842-1030571
NW_024545729	1011842	1033981	zfh2-PA	12498	+	zfh2	OK	NW_024545729	NW_024545729:1011842-1033981
NW_024545729	1011842	1033981	zfh2-PB	12489	+	zfh2	OK	NW_024545729	NW_024545729:1011842-1033981
NW_024545729	1042200	1050261	Tdg-PA	6804	-	Tdg	OK	NW_024545729	NW_024545729:1042200-1050261
NW_024545729	1042200	1050261	Tdg-PB	6804	-	Tdg	OK	NW_024545729	NW_024545729:1042200-1050261
NW_024545729	1042200	1050261	Tdg-PC	6804	-	Tdg	OK	NW_024545729	NW_024545729:1042200-1050261
NW_024545729	1059185	1067155	Pur-alpha-PA	1375	+	Pur-alpha	OK	NW_024545729	NW_024545729:1059185-1067155
NW_024545729	1059185	1067155	Pur-alpha-PB	1380	+	Pur-alpha	OK	NW_024545729	NW_024545729:1059185-1067155
NW_024545729	1059185	1067155	Pur-alpha-PC	1375	+	Pur-alpha	OK	NW_024545729	NW_024545729:1059185-1067155
NW_024545729	1059185	1067155	Pur-alpha-PE	1375	+	Pur-alpha	OK	NW_024545729	NW_024545729:1059185-1067155
NW_024545729	1059185	1067155	Pur-alpha-PF	1380	+	Pur-alpha	OK	NW_024545729	NW_024545729:1059185-1067155
NW_024545729	1059207	1067155	Pur-alpha-PD	1283	+	Pur-alpha	OK	NW_024545729	NW_024545729:1059207-1067155
NW_024545729	1059207	1067155	Pur-alpha-PG	1279	+	Pur-alpha	OK	NW_024545729	NW_024545729:1059207-1067155
NW_024545729	1072929	1077194	ND-49-PA	2515	-	ND-49	OK	NW_024545729	NW_024545729:1072929-1077194
NW_024545729	1072929	1077194	ND-49-PB	2515	-	ND-49	OK	NW_024545729	NW_024545729:1072929-1077194
NW_024545729	1080231	1087954	Ephrin-PA	2570	+	Ephrin	OK	NW_024545729	NW_024545729:1080231-1087954
NW_024545729	1080231	1087954	Ephrin-PB	2570	+	Ephrin	OK	NW_024545729	NW_024545729:1080231-1087954
NW_024545729	1080231	1087954	Ephrin-PC	2570	+	Ephrin	OK	NW_024545729	NW_024545729:1080231-1087954
NW_024545729	1094416	1101855	CG1909-PA	2973	+	CG1909	OK	NW_024545729	NW_024545729:1094416-1101855
NW_024545729	1094416	1101855	CG1909-PB	2973	+	CG1909	OK	NW_024545729	NW_024545729:1094416-1101855
NW_024545729	1106670	1113965	onecut-PA	4235	-	onecut	OK	NW_024545729	NW_024545729:1106670-1113965
NW_024545729	1106670	1113965	onecut-PB	4235	-	onecut	OK	NW_024545729	NW_024545729:1106670-1113965
NW_024545729	1113696	1131947	Eph-PF	4829	+	Eph	OK	NW_024545729	NW_024545729:1113696-1131947
NW_024545729	1113696	1132179	Eph-PB	5077	+	Eph	OK	NW_024545729	NW_024545729:1113696-1132179
NW_024545729	1119325	1132082	Eph-PD	5025	+	Eph	OK	NW_024545729	NW_024545729:1119325-1132082
NW_024545729	1119325	1132179	Eph-PA	5144	+	Eph	OK	NW_024545729	NW_024545729:1119325-1132179
NW_024545729	1119325	1132179	Eph-PC	5197	+	Eph	OK	NW_024545729	NW_024545729:1119325-1132179
NW_024545729	1119325	1132179	Eph-PE	5144	+	Eph	OK	NW_024545729	NW_024545729:1119325-1132179
NW_024545729	1136378	1138558	mav-PA	2392	-	mav	OK	NW_024545729	NW_024545729:1136378-1138558
NW_024545729	1143243	1151948	Gat-PB	2610	+	Gat	OK	NW_024545729	NW_024545729:1143243-1151948
NW_024545729	1143243	1152422	Gat-PA	3447	+	Gat	OK	NW_024545729	NW_024545729:1143243-1152422
NW_024545729	1153661	1160473	Ekar-PB	4111	-	Ekar	OK	NW_024545729	NW_024545729:1153661-1160473
NW_024545729	1153661	1160473	Ekar-PD	4101	-	Ekar	OK	NW_024545729	NW_024545729:1153661-1160473
NW_024545729	1156335	1160473	Ekar-PA	3101	-	Ekar	OK	NW_024545729	NW_024545729:1156335-1160473
NW_024545729	1163567	1172959	gw-PA	6155	-	gw	OK	NW_024545729	NW_024545729:1163567-1172959
NW_024545729	1163567	1172959	gw-PB	6155	-	gw	OK	NW_024545729	NW_024545729:1163567-1172959
NW_024545729	1163567	1172959	gw-PE	6155	-	gw	OK	NW_024545729	NW_024545729:1163567-1172959
NW_024545729	1163567	1172959	gw-PF	6155	-	gw	OK	NW_024545729	NW_024545729:1163567-1172959
NW_024545729	1163567	1172959	gw-PJ	6168	-	gw	OK	NW_024545729	NW_024545729:1163567-1172959
NW_024545729	1178465	1179260	CG46466-PA	813	-	CG46466	OK	NW_024545729	NW_024545729:1178465-1179260
NW_024545729	1178465	1179260	CG46466-PB	813	-	CG46466	OK	NW_024545729	NW_024545729:1178465-1179260
NW_024545729	1178465	1179260	CG46466-PC	813	-	CG46466	OK	NW_024545729	NW_024545729:1178465-1179260
NW_024545729	1183296	1190181	Slip1-PA	2832	+	Slip1	OK	NW_024545729	NW_024545729:1183296-1190181
NW_024545729	1183296	1190181	Slip1-PB	2437	+	Slip1	OK	NW_024545729	NW_024545729:1183296-1190181
NW_024545729	1183296	1195627	Slip1-PC	2193	+	Slip1	OK	NW_024545729	NW_024545729:1183296-1195627
NW_024545729	1194069	1197538	CG11360-PA	2711	+	CG11360	OK	NW_024545729	NW_024545729:1194069-1197538
NW_024545729	1194069	1197538	CG11360-PC	2711	+	CG11360	OK	NW_024545729	NW_024545729:1194069-1197538
NW_024545729	1194069	1197538	CG11360-PD	2711	+	CG11360	OK	NW_024545729	NW_024545729:1194069-1197538
NW_024545729	1194069	1197538	CG11360-PE	2711	+	CG11360	OK	NW_024545729	NW_024545729:1194069-1197538
NW_024545729	1207101	1209832	myo-PA	2338	-	myo	OK	NW_024545729	NW_024545729:1207101-1209832
NW_024545729	1207101	1209832	myo-PC	2338	-	myo	OK	NW_024545729	NW_024545729:1207101-1209832
NW_024545729	1207101	1209832	myo-PD	2338	-	myo	OK	NW_024545729	NW_024545729:1207101-1209832
NW_024545729	1233968	1260009	ey-PA	3488	+	ey	OK	NW_024545729	NW_024545729:1233968-1260009
NW_024545729	1233968	1260009	ey-PD	3765	+	ey	OK	NW_024545729	NW_024545729:1233968-1260009
NW_024545729	1238700	1260009	ey-PC	3568	+	ey	OK	NW_024545729	NW_024545729:1238700-1260009
NW_024545729	1247843	1260009	ey-PB	2606	+	ey	OK	NW_024545729	NW_024545729:1247843-1260009
NW_024545729	1268067	1321627	bt-PC	42427	+	bt	OK	NW_024545729	NW_024545729:1268067-1321627
NW_024545729	1268067	1321627	bt-PF	43771	+	bt	OK	NW_024545729	NW_024545729:1268067-1321627
NW_024545729	1268067	1321627	bt-PH	41864	+	bt	OK	NW_024545729	NW_024545729:1268067-1321627
NW_024545729	1268067	1321627	bt-PI	43500	+	bt	OK	NW_024545729	NW_024545729:1268067-1321627
NW_024545729	1268067	1321627	bt-PJ	42576	+	bt	OK	NW_024545729	NW_024545729:1268067-1321627
NW_024545729	1323880	1334435	MED26-PA	4513	-	MED26	OK	NW_024545729	NW_024545729:1323880-1334435
NW_024545729	1323880	1334435	MED26-PB	4513	-	MED26	OK	NW_024545729	NW_024545729:1323880-1334435
NW_024545729	1338880	1342208	Sox102F-PA	2653	-	Sox102F	OK	NW_024545729	NW_024545729:1338880-1342208
NW_024545729	1338880	1342208	Sox102F-PC	2653	-	Sox102F	OK	NW_024545729	NW_024545729:1338880-1342208
NW_024545729	1338880	1342208	Sox102F-PD	2653	-	Sox102F	OK	NW_024545729	NW_024545729:1338880-1342208
NW_024545729	1338880	1369070	Sox102F-PB	2790	-	Sox102F	OK	NW_024545729	NW_024545729:1338880-1369070
NW_024545729	1396196	1398059	fd102C-PA	2484	-	fd102C	OK	NW_024545729	NW_024545729:1396196-1398059
NW_024545729	1419661	1434658	Gyf-PD	6071	-	Gyf	OK	NW_024545729	NW_024545729:1419661-1434658
NW_024545729	1419661	1434658	Gyf-PF	6071	-	Gyf	OK	NW_024545729	NW_024545729:1419661-1434658
NW_024545729	1419661	1434658	Gyf-PG	6123	-	Gyf	OK	NW_024545729	NW_024545729:1419661-1434658
NW_024545729	1419661	1434658	Gyf-PH	6123	-	Gyf	OK	NW_024545729	NW_024545729:1419661-1434658
NW_024545729	1438411	1473788	unc-13-PB	11720	-	unc-13	OK	NW_024545729	NW_024545729:1438411-1473788
NW_024545729	1438411	1473788	unc-13-PE	11705	-	unc-13	OK	NW_024545729	NW_024545729:1438411-1473788
NW_024545729	1438411	1487729	unc-13-PA	10910	-	unc-13	OK	NW_024545729	NW_024545729:1438411-1487729
NW_024545729	1438411	1487729	unc-13-PC	10887	-	unc-13	OK	NW_024545729	NW_024545729:1438411-1487729
NW_024545729	1438411	1487729	unc-13-PD	10910	-	unc-13	OK	NW_024545729	NW_024545729:1438411-1487729
NW_024545729	1438411	1487729	unc-13-PF	10155	-	unc-13	OK	NW_024545729	NW_024545729:1438411-1487729
NW_024545729	1438411	1487729	unc-13-PG	10902	-	unc-13	OK	NW_024545729	NW_024545729:1438411-1487729
NW_024545729	1493664	1515672	eIF4G1-PA	6834	-	eIF4G1	OK	NW_024545729	NW_024545729:1493664-1515672
NW_024545729	1493664	1515672	eIF4G1-PB	7768	-	eIF4G1	OK	NW_024545729	NW_024545729:1493664-1515672
NW_024545729	1493664	1515672	eIF4G1-PC	6834	-	eIF4G1	OK	NW_024545729	NW_024545729:1493664-1515672
NW_024545729	1523239	1525703	mGluR-PD	1401	+	mGluR	OK	NW_024545729	NW_024545729:1523239-1525703
NW_024545729	1523239	1525929	mGluR-PC	2553	+	mGluR	OK	NW_024545729	NW_024545729:1523239-1525929
NW_024545729	1523239	1528566	mGluR-PA	4666	+	mGluR	OK	NW_024545729	NW_024545729:1523239-1528566
NW_024545729	1523239	1528566	mGluR-PB	4666	+	mGluR	OK	NW_024545729	NW_024545729:1523239-1528566
NW_024545729	1533330	1541009	4E-T-PB	3605	-	4E-T	OK	NW_024545729	NW_024545729:1533330-1541009
NW_024545729	1533330	1541009	4E-T-PC	3605	-	4E-T	OK	NW_024545729	NW_024545729:1533330-1541009
NW_024545729	1533330	1541009	4E-T-PG	3605	-	4E-T	OK	NW_024545729	NW_024545729:1533330-1541009
NW_024545729	1533330	1541009	4E-T-PH	3476	-	4E-T	OK	NW_024545729	NW_024545729:1533330-1541009
NW_024545729	1544585	1550850	fuss-PB	3125	-	fuss	OK	NW_024545729	NW_024545729:1544585-1550850
NW_024545729	1544585	1550850	fuss-PD	3125	-	fuss	OK	NW_024545729	NW_024545729:1544585-1550850
NW_024545729	1544585	1599646	fuss-PC	3014	-	fuss	OK	NW_024545729	NW_024545729:1544585-1599646
NW_024545729	1590040	1615152	toy-PA	2541	+	toy	OK	NW_024545729	NW_024545729:1590040-1615152
NW_024545729	1590040	1615152	toy-PC	2450	+	toy	OK	NW_024545729	NW_024545729:1590040-1615152
NW_024545729	1590040	1615482	toy-PD	2813	+	toy	OK	NW_024545729	NW_024545729:1590040-1615482
NW_024545729	1628450	1634018	PlexA-PB	7883	-	PlexA	OK	NW_024545729	NW_024545729:1628450-1634018
NW_024545729	1628450	1634018	PlexA-PC	7883	-	PlexA	OK	NW_024545729	NW_024545729:1628450-1634018
NW_024545729	1628450	1636531	PlexA-PA	9995	-	PlexA	OK	NW_024545729	NW_024545729:1628450-1636531
NW_024545729	1628450	1636531	PlexA-PF	9901	-	PlexA	OK	NW_024545729	NW_024545729:1628450-1636531
NW_024545729	1642333	1644537	ATPsynbeta-PA	2626	+	ATPsynbeta	OK	NW_024545729	NW_024545729:1642333-1644537
NW_024545729	1642333	1644537	ATPsynbeta-PC	2606	+	ATPsynbeta	OK	NW_024545729	NW_024545729:1642333-1644537
NW_024545729	1642333	1644537	ATPsynbeta-PD	2626	+	ATPsynbeta	OK	NW_024545729	NW_024545729:1642333-1644537
NW_024545729	1648401	1661903	CaMKII-PA	2506	-	CaMKII	OK	NW_024545729	NW_024545729:1648401-1661903
NW_024545729	1648401	1661903	CaMKII-PB	2570	-	CaMKII	OK	NW_024545729	NW_024545729:1648401-1661903
NW_024545729	1648401	1661903	CaMKII-PC	2506	-	CaMKII	OK	NW_024545729	NW_024545729:1648401-1661903
NW_024545729	1648401	1661903	CaMKII-PD	2647	-	CaMKII	OK	NW_024545729	NW_024545729:1648401-1661903
NW_024545729	1648401	1661903	CaMKII-PE	2570	-	CaMKII	OK	NW_024545729	NW_024545729:1648401-1661903
NW_024545729	1648401	1661903	CaMKII-PG	2557	-	CaMKII	OK	NW_024545729	NW_024545729:1648401-1661903
NW_024545729	1648401	1661903	CaMKII-PH	2506	-	CaMKII	OK	NW_024545729	NW_024545729:1648401-1661903
NW_024545729	1648401	1661903	CaMKII-PI	2647	-	CaMKII	OK	NW_024545729	NW_024545729:1648401-1661903
NW_024545729	1648401	1661903	CaMKII-PJ	2647	-	CaMKII	OK	NW_024545729	NW_024545729:1648401-1661903
NW_024545729	1648401	1661903	CaMKII-PK	2457	-	CaMKII	OK	NW_024545729	NW_024545729:1648401-1661903
NW_024545729	1648401	1661903	CaMKII-PL	2589	-	CaMKII	OK	NW_024545729	NW_024545729:1648401-1661903
NW_024545729	1648401	1661903	CaMKII-PM	2533	-	CaMKII	OK	NW_024545729	NW_024545729:1648401-1661903
NW_024545729	1667933	1670460	Zyx-PH	1948	-	Zyx	OK	NW_024545729	NW_024545729:1667933-1670460
NW_024545729	1667933	1671238	Zyx-PG	2057	-	Zyx	OK	NW_024545729	NW_024545729:1667933-1671238
NW_024545729	1667933	1671394	Zyx-PA	2124	-	Zyx	OK	NW_024545729	NW_024545729:1667933-1671394
NW_024545729	1667933	1671394	Zyx-PB	2174	-	Zyx	OK	NW_024545729	NW_024545729:1667933-1671394
NW_024545729	1667933	1671394	Zyx-PL	2174	-	Zyx	OK	NW_024545729	NW_024545729:1667933-1671394
NW_024545729	1676842	1690686	apolpp-PA	14281	+	apolpp	OK	NW_024545729	NW_024545729:1676842-1690686
NW_024545729	1676842	1690686	apolpp-PB	14281	+	apolpp	OK	NW_024545729	NW_024545729:1676842-1690686
NW_024545729	1676842	1690686	apolpp-PC	14281	+	apolpp	OK	NW_024545729	NW_024545729:1676842-1690686
NW_024545729	1676842	1690686	apolpp-PD	14281	+	apolpp	OK	NW_024545729	NW_024545729:1676842-1690686
NW_024545729	1692095	1700256	Actbeta-PA	3945	-	Actbeta	OK	NW_024545729	NW_024545729:1692095-1700256
NW_024545729	1714405	1747680	sv-PF	3083	+	sv	OK	NW_024545729	NW_024545729:1714405-1747680
NW_024545729	1714405	1747680	sv-PG	2612	+	sv	OK	NW_024545729	NW_024545729:1714405-1747680
NW_024545729	1714405	1749406	sv-PA	3314	+	sv	OK	NW_024545729	NW_024545729:1714405-1749406
NW_024545729	1714405	1749406	sv-PC	2706	+	sv	OK	NW_024545729	NW_024545729:1714405-1749406
NW_024545729	1714405	1749406	sv-PD	2835	+	sv	OK	NW_024545729	NW_024545729:1714405-1749406
NW_024545729	1714405	1749406	sv-PH	3277	+	sv	OK	NW_024545729	NW_024545729:1714405-1749406
NW_024545729	1724709	1749406	sv-PI	2164	+	sv	OK	NW_024545729	NW_024545729:1724709-1749406
NW_024545729	1755184	1761019	Cals-PA	4368	-	Cals	OK	NW_024545729	NW_024545729:1755184-1761019
NW_024545729	1755184	1761019	Cals-PB	4368	-	Cals	OK	NW_024545729	NW_024545729:1755184-1761019
NW_024545729	1755184	1761019	Cals-PC	4357	-	Cals	OK	NW_024545729	NW_024545729:1755184-1761019
NW_024545729	1755184	1761019	Cals-PD	4368	-	Cals	OK	NW_024545729	NW_024545729:1755184-1761019
NW_024545729	1765883	1776028	CG11155-PB	3977	+	CG11155	OK	NW_024545729	NW_024545729:1765883-1776028
NW_024545729	1765883	1777703	CG11155-PA	4418	+	CG11155	OK	NW_024545729	NW_024545729:1765883-1777703
NW_024545729	1765883	1777703	CG11155-PD	4418	+	CG11155	OK	NW_024545729	NW_024545729:1765883-1777703
NW_024545729	1781863	1789450	CG32017-PB	1754	-	CG32017	OK	NW_024545729	NW_024545729:1781863-1789450
NW_024545729	1781863	1789450	CG32017-PC	1754	-	CG32017	OK	NW_024545729	NW_024545729:1781863-1789450
NW_024545729	1781863	1789450	CG32017-PD	1754	-	CG32017	OK	NW_024545729	NW_024545729:1781863-1789450
NW_024545729	1797421	1803576	Kif3C-PA	2372	+	Kif3C	OK	NW_024545729	NW_024545729:1797421-1803576
NW_024545729	1808282	1815108	pho-PA	1824	+	pho	OK	NW_024545729	NW_024545729:1808282-1815108
NW_024545729	1808282	1815108	pho-PB	1824	+	pho	OK	NW_024545729	NW_024545729:1808282-1815108
NW_024545729	1819589	1827618	CG33521-PA	2412	+	CG33521	OK	NW_024545729	NW_024545729:1819589-1827618
NW_024545729	1819589	1827618	CG33521-PC	2348	+	CG33521	OK	NW_024545729	NW_024545729:1819589-1827618
NW_024545729	1819589	1827618	CG33521-PD	2348	+	CG33521	OK	NW_024545729	NW_024545729:1819589-1827618
NW_024545729	1819589	1827618	CG33521-PG	2117	+	CG33521	OK	NW_024545729	NW_024545729:1819589-1827618
NW_024545729	1827812	1833251	PIP4K-PA	2105	-	PIP4K	OK	NW_024545729	NW_024545729:1827812-1833251
NW_024545729	1827812	1833251	PIP4K-PB	2105	-	PIP4K	OK	NW_024545729	NW_024545729:1827812-1833251
NW_024545729	1837507	1848972	Mitf-PA	2974	+	Mitf	OK	NW_024545729	NW_024545729:1837507-1848972
NW_024545729	1837507	1848972	Mitf-PB	2974	+	Mitf	OK	NW_024545729	NW_024545729:1837507-1848972
NW_024545729	1837507	1848972	Mitf-PD	2851	+	Mitf	OK	NW_024545729	NW_024545729:1837507-1848972
NW_024545729	1842368	1848972	Mitf-PC	3235	+	Mitf	OK	NW_024545729	NW_024545729:1842368-1848972
NW_024545729	1857385	1858173	Arf102F-PA	960	-	Arf102F	OK	NW_024545729	NW_024545729:1857385-1858173
NW_024545729	1857385	1858173	Arf102F-PB	960	-	Arf102F	OK	NW_024545729	NW_024545729:1857385-1858173
NW_024545729	1862713	1866896	Dyrk3-PA	3417	-	Dyrk3	OK	NW_024545729	NW_024545729:1862713-1866896
NW_024545729	1862713	1866896	Dyrk3-PC	3417	-	Dyrk3	OK	NW_024545729	NW_024545729:1862713-1866896
NW_024545729	1862713	1866896	Dyrk3-PE	3417	-	Dyrk3	OK	NW_024545729	NW_024545729:1862713-1866896
NW_024545729	1873703	1921238	Cadps-PA	7307	+	Cadps	OK	NW_024545729	NW_024545729:1873703-1921238
NW_024545729	1873703	1921238	Cadps-PB	6918	+	Cadps	OK	NW_024545729	NW_024545729:1873703-1921238
NW_024545729	1873703	1921238	Cadps-PD	7320	+	Cadps	OK	NW_024545729	NW_024545729:1873703-1921238
NW_024545729	1873703	1921238	Cadps-PE	7072	+	Cadps	OK	NW_024545729	NW_024545729:1873703-1921238
NW_024545729	1873703	1921238	Cadps-PF	6838	+	Cadps	OK	NW_024545729	NW_024545729:1873703-1921238
NW_024545863	7810904	7821406	JYalpha-PB	3824	-	JYalpha	Spurious	Spurious: NW_024545863	NW_024545863:7810904-7821406	Spurious match due to similarity to Atpalpha
NW_024545513	12953802	12955458	CG11076-PA	0	+	CG11076	Wanderer	Wanderer: NW_024545513	NW_024545513:12953802-12955458	Moved to A element (chrX)

[truncated: 30 more sheets: DereRefSeq1, DeugRefSeq2, DficRefSeq2, DgriRefSeq2, DguaRefSeq1, DhydRefSeq1, DkikRefSeq2, DmauRefSeq1, DmelRefSeq1, DmirRefSeq1, DmojRefSeq2, DnavRefSeq1, DnovRefSeq1, DobsRefSeq2, DperRefSeq1, DpseRefSeq1, DrhoRefSeq2, DsanRefSeq2, DsecRefSeq1, DserRefSeq1 …]
