# Supplementary material for: Long-read genome assemblies for the study of chromosome expansion: Drosophila kikkawai, Drosophila takahashii, Drosophila bipectinata, and Drosophila ananassae
Source: G3 (Bethesda). 2023 Aug 23;13(10):jkad191. doi: 10.1093/g3journal/jkad191 (PMC10542312; doi:10.1093/g3journal/jkad191)
Supplement: jkad191_Supplementary_Data [file jkad191_supplementary_data.zip › Table_S3_G3-2023-404296.xlsx]

## Sheet: Table_S3
Metric	Drosophila_bipectinata 2_B01_m54111_190907_063230	Drosophila_kikkawai 1_A01_m54111_190906_201420	Drosophila_takahashii 3_C01_m54111_190907_165228	Spark Lines
numReadsCLR	1002499	958493	1014441
numReadsSubedCLR	747436	671438	771846
numReadsSubread	1012664	747217	1042247
numReadsLongestSub	747436	671438	771846
totalBasesCLR	41203294667	32799043489	43024667381
totalBasesSubedCLR	33153308039	27227698035	35215170891
totalBasesSubread	12934030566	13659094758	13475104908
totalBasesLongestSub	9590840818	12799540638	10108959137
meanReadLenCLR	41101	34219	42412
meanReadLenSubedCLR	44356	40551	45625
meanReadLenSubread	12772	18280	12929
meanReadLenLongestSub	12832	19063	13097
medianReadLenCLR	34852	29554	35958
medianReadLenSubedCLR	37267	36457	38597
medianReadLenSubread	10414	13133	10346
medianReadLenLongestSub	10116	14009	10055
n50CLR	53565	52976	56633
n50SubedCLR	54643	54490	57492
n50Subread	20633	32096	20731
n50LongestSub	21171	32880	21679
l50CLR	249029	220471	253156
l50SubedCLR	198209	179637	206335
l50Subread	232384	150687	232081
l50LongestSub	166274	138583	165548
PSR	0.742	0.937	0.75
ZOR	0.738	0.899	0.741
