# Supplementary material for: Long-read genome assemblies for the study of chromosome expansion: Drosophila kikkawai, Drosophila takahashii, Drosophila bipectinata, and Drosophila ananassae
Source: G3 (Bethesda). 2023 Aug 23;13(10):jkad191. doi: 10.1093/g3journal/jkad191 (PMC10542312; doi:10.1093/g3journal/jkad191)
Supplement: jkad191_Supplementary_Data [file jkad191_supplementary_data.zip › Table_S4_G3-2023-404296.xlsx]

## Sheet: Table_S4
Statistic	D. bipectinata	D. kikkawai	D. takahashii
ZR_COUNT	747436	671438	771846
ZR_SEQ	33153308039	27227698035	35215170891
PR_SEQ	12946437295	13663227104	13487934239
SR_SEQ	9590840818	12799540638	10108959137
PR_MEAN	17321.1	20349.2	17474.9
SR_MEAN	12831.7	19062.9	13097.1
PR_MEDIAN	10482	14239	10425
SR_MEDIAN	10116	14008.5	10055
PR_N50	31441	35440	32808
SR_N50	21171	32880	21679
PR_ZOR	0.745573	0.700514	0.760858
PR_PSR	0.740809	0.936788	0.749482
ZR="ZMW read" PR="Polymerase read" SR="Subread" ZOR="ZMW occupancy ratio" PSR="Polymerase read to Subread ratio"
