# Supplementary material for: Long-read genome assemblies for the study of chromosome expansion: Drosophila kikkawai, Drosophila takahashii, Drosophila bipectinata, and Drosophila ananassae
Source: G3 (Bethesda). 2023 Aug 23;13(10):jkad191. doi: 10.1093/g3journal/jkad191 (PMC10542312; doi:10.1093/g3journal/jkad191)
Supplement: jkad191_Supplementary_Data [file jkad191_supplementary_data.zip › Table_S5_G3-2023-404296.xlsx]

## Sheet: Table S5
Table S5A. D. melanogaster (dm6)
Muller Element	Total Length	Ungapped Length	Number of Unresolved Regions
Muller_A	23542271	23476151	10
Muller_B	23513712	23513512	2
Muller_C	25286936	25280236	8
Muller_D	28110227	27992067	9
Muller_E	32079331	32054759	27
Muller_F	1348131	1331131	1
Table S5B. D. ananassae (DanaHiC1)
Muller Element	Total Length	Ungapped Length	Number of Unresolved Regions	Gaps of Unknown Size Introduced by Hi-C Scaffolding	N's Introduced by Assemblers or quickmerge
Muller_A	43003621	43000621	6	6	0
Muller_B	28793193	28790693	5	5	0
Muller_C	26948812	26947812	2	2	0
Muller_D	27571523	27571023	1	1	0
Muller_E	30608495	30608495	0	0	0
Muller_F	19378826	19375826	6	6	0
Table S5C. D. bipectinata (DbipHiC1)
Muller Element	Total Length	Ungapped Length	Number of Unresolved Regions	Gaps of Unknown Size Introduced by Hi-C Scaffolding	N's Introduced by Assemblers or quickmerge
Muller_A	50386336	50382836	7	7	0
Muller_B	26677737	26676737	2	2	0
Muller_C	25433607	25433107	1	1	0
Muller_D	28334774	28334774	0	0	0
Muller_E	29710226	29710226	0	0	0
Muller_F	20495715	20493215	5	5	0
Table S5D. D. kikkawai (DkikHiC1)
Muller Element	Total Length	Ungapped Length	Number of Unresolved Regions	Gaps of Unknown Size Introduced by Hi-C Scaffolding	N's Introduced by Assemblers or quickmerge
Muller_A	32685500	32684907	76	1	75
Muller_B	33485576	33484071	8	3	5
Muller_C	27867843	27867830	8	0	8
Muller_D	36393110	36391600	12	3	9
Muller_E	38837350	38837344	6	0	6
Muller_F	2328157	2328157	0	0	0
Table S5E. D. takahashii (DtakHiC1)
Muller Element	Total Length	Ungapped Length	Number of Unresolved Regions	Gaps of Unknown Size Introduced by Hi-C Scaffolding	N's Introduced by Assemblers or quickmerge
Muller_A	26793049	26791543	9	3	6
Muller_B	39663708	39663207	2	1	1
Muller_C	44772912	44771412	3	3	0
Muller_D	34829487	34826487	6	6	0
Muller_E	40588000	40587000	2	2	0
Muller_F	3219735	3219735	0	0	0
