# Supplementary material for: Long-read genome assemblies for the study of chromosome expansion: Drosophila kikkawai, Drosophila takahashii, Drosophila bipectinata, and Drosophila ananassae
Source: G3 (Bethesda). 2023 Aug 23;13(10):jkad191. doi: 10.1093/g3journal/jkad191 (PMC10542312; doi:10.1093/g3journal/jkad191)
Supplement: jkad191_Supplementary_Data [file jkad191_supplementary_data.zip › Table_S6_G3-2023-404296.xlsx]

## Sheet: Sheet1
	D. bipectinata		D. kikkawai		D. takahashii
	RefSeq	New assembly	RefSeq	New assembly	RefSeq	New assembly
Number of Contigs	125	241	449	108	122	158
Contig N50 (Mb)	15.8	25.7	21.8	28.8	12.4	16.6
RefSeq Accession	GCF_018153845.1		GCF_018152535.1		GCF_018152695.1
